# Supplementary material for: Transgenic Soybean Production of Bioactive Human Epidermal Growth Factor (EGF)
Source: PLoS One. 2016 Jun 17;11(6):e0157034. doi: 10.1371/journal.pone.0157034 (PMC4912142; doi:10.1371/journal.pone.0157034)
Supplement: S1 Table — (XLSX) [file pone.0157034.s001.xlsx]

## Sheet: Explanation
	OrigScale		Values are normalized in terms of raw area counts.
			For a single day run, this is equivalent to the raw data.
	ScaledImpData		Each biochemical in OrigScale is rescaled to set the median equal to 1.
			Then, missing values are imputed with the minimum.
	Pathway Heat Map		This is the heat map associated with the statistical analysis of the data.
			Indicates ratios, p- and q-values for each comparison.
			0.55	Green: indicates significant difference (p≤0.05) between the groups shown, metabolite ratio of < 1.00
			0.76	Light Green: narrowly missed statistical cutoff for significance 0.05<p<0.10, metabolite ratio of < 1.00
			1.71	Red: indicates significant difference (p≤0.05) between the groups shown; metabolite ratio of ≥ 1.00
			1.32	Light Red: narrowly missed statistical cutoff for significance 0.05<p<0.10, metabolite ratio of ≥ 1.00
			1.2	Non-colored text and cell: mean values are not significantly different for that comparison
		* indicates compounds that have not been officially confirmed based on a standard, but we are confident in its identity
	Box Plots - Alpha		Box plots are provided for each biochemical detected, sorted alphabetically by biochemical name.
	Box Plots - Pathway		Box plots are provided for each biochemical detected, sorted by biochemical pathway.

## Sheet: OrigScale
												SAMPLE NAME	UNAZ-00336	UNAZ-00337	UNAZ-00338	UNAZ-00339	UNAZ-00340	UNAZ-00341	UNAZ-00342	UNAZ-00343	UNAZ-00344	UNAZ-00345	UNAZ-00346	UNAZ-00347
												CLIENT IDENTIFIER	Jack 1	Jack 2	Jack 3	Jack 4	Jack 5	Jack 6	G5-6	G5-6	G5-6	G6-1	G6-1	G6-1
												SAMPLE ID	2731176	2731170	2731179	2731171	2731186	2731192	2731180	2731197	2731182	2731195	2731169	2731172
												PARENT SAMPLE ID	2639012	2639013	2639014	2639015	2639016	2639017	2639018	2639019	2639020	2639021	2639022	2639023
												DEVELOPMENT STAGES	Mature Seed	Mature Seed	Mature Seed	Mature Seed	Mature Seed	Mature Seed	Mature Seed	Mature Seed	Mature Seed	Mature Seed	Mature Seed	Mature Seed
												GENOTYPE	Wildtype --JACK plant 1	Wildtype --JACK plant 1	Wildtype -- JACK plant 1	Wildtype -- JACK plant 2	Wildtype -- JACK plant 2	Wildtype -- JACK plant 2	EGF line-- G5-6 plant	EGF line-- G5-6 plant	EGF line-- G5-6 plant	EGF line-- G6-1 plant	EGF line-- G6-1 plant	EGF line-- G6-1 plant
												GROUP NUMBER	1	1	1	1	1	1	2	2	2	2	2	2
PATHWAY ORDER	BIOCHEMICAL	SUPER PATHWAY	SUB PATHWAY	COMP ID	PLATFORM	CHEMICAL ID	RI	MASS	CAS	PUBCHEM	KEGG	Group HMDB	WTM	WTM	WTM	WTM	WTM	WTM	EGF	EGF	EGF	EGF	EGF	EGF
827	1-(1-enyl-palmitoyl)-2-palmitoyl-GPC (P-16:0/16:0)*	Lipids	Phospholipids	52716	LC/MS Pos Late	100009162	2454	718.575		11146967
835	1,2-dilinolenoyl-GPC (18:3/18:3)*	Lipids	Phospholipids	53179	LC/MS Pos Late	100009344	1800	778.538					10522386	20321772	14209330	17924156	14586341	21043868	13725640	18447650	12428176	18444580	8370530	13525190
807	1,2-dilinoleoyl-GPA (18:2/18:2)*	Lipids	Phospholipids	52680	LC/MS Polar	100009072	914	695.466					39912056	41265960	33694924	33869800	47147724	39390424	45071688	37919440	37429212	40255288	32447202	38703664
806	1,2-dilinoleoyl-GPC (18:2/18:2)	Lipids	Phospholipids	52603	LC/MS Pos Late	100008903	2006	782.569	998-06-1	5288075			454249792	543941760	454471168	462194912	473954880	570582528	538337152	596011200	455625856	597090624	522804992	594965120
836	1,2-dilinoleoyl-GPE (18:2/18:2)*	Lipids	Phospholipids	53174	LC/MS Pos Late	100009217	2083	740.522		9546812			116753128	159440880	129402384	135107200	129291880	157988736	150448944	173896576	124877784	189371744	137284896	189999088
828	1,2-dioleoyl-GPC (18:1/18:1)*	Lipids	Phospholipids	52457	LC/MS Pos Late	100008905	2346	786.601	4235-95-4	10350317			11809838	9638753	10281733	8661023	14139565	14084864	10985535	15772673	19269086	9036373	37123668	30855104
845	1,2-dioleoyl-GPE (18:1/18:1)	Lipids	Phospholipids	52609	LC/MS Pos Late	100008906	2485	744.554	4004-05-01	9546757			1.77679e+06	1.59781e+06	1.41333e+06	1232702	2.28535e+06	2.34423e+06	2.07549e+06	2.47452e+06	2.9443e+06	1.37134e+06	5961413	4332186
805	1,2-dipalmitoyl-GPC (16:0/16:0)	Lipids	Phospholipids	19130	LC/MS Pos Late	100000657	2365	734.569	63-89-8	452110		HMDB00564	7426566	7.49519e+06	5544887	4345666	7972588	6962819	5717869	7702783	5645639	7478811	7577724	6341587
802	1,2-dipalmitoyl-GPG (16:0/16:0)	Lipids	Phospholipids	52625	LC/MS Polar	100000652	735	721.503		11846227			3681190	2770907	2405080	2239784	2497123	2534021	1469898	1751655	1210919	3500750	3.22925e+06	2194861
529	1,5-anhydroglucitol (1,5-AG)	Carbohydrate	Sucrose, glucose,fructose metabolism	20675	LC/MS Neg	100000580	802	163.061	154-58-5	64960	C07326	HMDB02712	1801558	1.98965e+06		321305	1432810	1373415	1244850	1181262	1832731	1136035	1377708	1342766
540	10-nonadecenoate (19:1n9)	Lipids	Free fatty acid	33972	LC/MS Neg	100001277	5780	295.264	73033-09-7	5312513		HMDB13622	600835	342130	413414	487578	430193		269328	403664	805537	251517	386977	466384
651	12,13-DiHOME	Lipids	Oxylipins	38395	LC/MS Neg	62	5137	313.238	263399-35-5	10236635	C14829	HMDB04705	24651518	18554540	19993360	21983062	18316952	15938826	12202649	10807529	17772750	13357684	21162896	11212639
648	13-HODE + 9-HODE	Lipids	Oxylipins	37752	LC/MS Neg	100002196	5275	295.228		43013			154820864	162836832	139011712	175496992	132377040	120741544	128458240	149860688	162935248	107939544	171940752	117016104
454	1-kestose	Carbohydrate	Sucrose, glucose,fructose metabolism	22012	LC/MS Neg	100000980	1054	503.162	470-69-9	440080	C03661	HMDB11729
808	1-linolenoyl-GPA (18:3)*	Lipids	Phospholipids	52693	LC/MS Polar	100009084	1464	431.22					268158	311700	279213	340139	549445	477020	297834	362230	260991	490294	307878	275986
758	1-linolenoyl-GPC (18:3)*	Lipids	Phospholipids	45951	LC/MS Pos Late	100005350	1422	518.324					82831	147998	84934	149864	230948		137873	204860	134036	149537	102917	149954
809	1-linoleoyl-2-linolenoyl-GPA (18:2/18:3)*	Lipids	Phospholipids	52695	LC/MS Polar	100009086	925	693.45					11232420	14332487	11290233	12862768	16110807	13358831	13010266	12517934	11357000	12834623	7.68055e+06	10452400
839	1-linoleoyl-2-linolenoyl-GPC (18:2/18:3)*	Lipids	Phospholipids	53176	LC/MS Pos Late	100009343	1939	780.554					120654000	178962432	140347744	156777808	142338464	184761904	154388208	194436000	133845832	195627696	117671304	156971168
810	1-linoleoyl-GPA (18:2)*	Lipids	Phospholipids	52690	LC/MS Neg	100009082	5483	433.236				HMDB07856	1745738	707942	2070661	1671002	1607243	1895764	1213235	1414355	1469399	2119652	1265567	1979519
713	1-linoleoyl-GPC (18:2)	Lipids	Phospholipids	34419	LC/MS Pos Late	100001395	1465	520.34		11988421	C04100	HMDB10386	985904	1118947	779190	1139481	1263997		1095262	1253503	1055232	1271652	1016193	1545268
714	1-linoleoyl-GPE (18:2)*	Lipids	Phospholipids	32635	LC/MS Neg	100001570	5900	476.278		52925130		HMDB11507	790125	614729	1117645	674248	710549	785975	623703	1335595	1050625	982526	481382	1065756
715	1-linoleoyl-GPI (18:2)*	Lipids	Phospholipids	36594	LC/MS Neg	100001778	5494	595.289					1216293	1323940	1140629	990838	874410	850302	708647	903617	899818	817061	884770	978933
229	1-methylguanidine	Amino acid	Glutamate family (alpha-ketoglutarate derived)	48114	LC/MS Pos Early	100000715	2149	74.0713	22661-87-6	10111	C02294	HMDB01522	1177196	953352	910172	1104558	1029850	1155987	704488	973867	618832	820508	1050934	661371
211	1-methylhistidine	Amino acid	Glutamate family (alpha-ketoglutarate derived)	30460	LC/MS Pos Early	100001051	2755	170.092	332-80-9	92105	C01152	HMDB00001	17886260	8877705	5270368	9260302	9259869	16440505	10322107	6.0984e+06	6583476	5475544	6590309	7.66206e+06
165	1-methylimidazoleacetate	Amino acid	Glutamate family (alpha-ketoglutarate derived)	32350	LC/MS Pos Early	100001208	2064	141.066	2625-49-2	75810	C05828	HMDB02820	603064	873691	695837	847230	1069220	1035046	1036135	700221	1094875	648704	824604	1386980
860	1-oleoyl-2-linolenoyl-GPI (18:1/18:3)*	Lipids	Phospholipids	52733	LC/MS Polar	100009180	923	857.519					7855557	6793311	6338550	9808822	7151328	10660252	8.16202e+06	10216221	7901719	9299210	8719451	8610292
811	1-oleoyl-2-linoleoyl-GPC (18:1/18:2)*	Lipids	Phospholipids	52453	LC/MS Pos Late	100008981	2165	784.585					137178656	131781424	120531696	112652752	153532512	152650896	149948080	176196496	158050528	137827616	226367328	234693344
812	1-oleoyl-2-linoleoyl-GPE (18:1/18:2)*	Lipids	Phospholipids	52687	LC/MS Pos Late	100009078	2270	742.538		9546753		HMDB05349	22452344	26264122	21917550	21288732	28361680	32831432	29195760	34337336	29881456	25773248	43807092	46815012
682	1-oleoylglycerol (18:1)	Lipids	Glycerolipids	21184	LC/MS Neg	100000924	6500	281.249	111-03-5	5283468		HMDB11567	48347304	6192547	10333422	20197374	20970320	9277981	12898188	21037328	18245984	6780540	15365085	23504744
780	1-oleoyl-GPA (18:1)	Lipids	Phospholipids	36812	LC/MS Neg	100001671	5615	435.252	325465-93-8	5497152			588276		403135		330645	749015	307451	270171	389383	439741	481723	360876
718	1-oleoyl-GPC (18:1)	Lipids	Phospholipids	48258	LC/MS Pos Late	100001272	1540	522.355	19420-56-5	16081932		HMDB02815	821960	300410	373276	432126	752430	467236	463715	398493	641178	402127	1119532	680683
719	1-oleoyl-GPE (18:1)	Lipids	Phospholipids	35628	LC/MS Neg	100001569	6125.1	478.294	89576-29-4	9547071		HMDB11506	232315	90678	109123		199719	235435			354101	177315	272478	253063
720	1-oleoyl-GPI (18:1)*	Lipids	Phospholipids	36602	LC/MS Neg	100001777	5599	597.305					164233		176872		136960		352791	284950	314254	221282	206044	380489
831	1-palmitoleoyl-2-linoleoyl-GPC (16:1/18:2)*	Lipids	Phospholipids	52683	LC/MS Pos Late	100009075	2003	756.554					3247053	5224274	3021577	3.5641e+06	3145185	4581714	3.86725e+06	4202817	3478926	5606302	4405343	5724422
804	1-palmitoyl-2-arachidonoyl-GPE (16:0/20:4)*	Lipids	Phospholipids	52464	LC/MS Pos Late	100008990	2198	740.522		9546800		HMDB05323	414526	503061	372335	314468	379124	415622	503755	288682	380059	461417	280541	593232
814	1-palmitoyl-2-linolenoyl-GPA (16:0/18:3)*	Lipids	Phospholipids	52694	LC/MS Polar	100009089	925	669.45					4700400	6274189	4548343	5188855	6092238	5313519	4485772	4320326	4126676	4826261	3095790	3743794
815	1-palmitoyl-2-linolenoyl-GPC (16:0/18:3)*	Lipids	Phospholipids	52684	LC/MS Pos Late	100009076	2034	756.554					64384696	98238576	70783536	81515304	74078744	100529096	61524588	83367056	62370912	90292616	60735392	75440496
817	1-palmitoyl-2-linoleoyl-GPA (16:0/18:2)*	Lipids	Phospholipids	52679	LC/MS Polar	100009070	920	671.466		9547167		HMDB07860	28800268	29638232	24724280	24785668	31620868	27423096	24234888	20469552	21398074	22788932	21175954	23475030
795	1-palmitoyl-2-linoleoyl-GPC (16:0/18:2)	Lipids	Phospholipids	42446	LC/MS Pos Late	1537	2160	758.569	40811-94-7	5287971			449529824	535258624	430878592	478019008	480850432	563719104	399853728	454602752	366044448	515165280	456444192	549590464
796	1-palmitoyl-2-linoleoyl-GPE (16:0/18:2)	Lipids	Phospholipids	42449	LC/MS Pos Late	100001870	2275	716.522		9546747		HMDB05322	215926080	278503936	222482848	227270832	217249504	274891776	222097104	244800048	194308624	248596176	204836272	266106096
797	1-palmitoyl-2-linoleoyl-GPI (16:0/18:2)	Lipids	Phospholipids	52450	LC/MS Polar	1528	910	833.518					75085456	82382080	71308720	79290880	79603760	91039616	70186728	80904592	67932112	85343928	81273464	79629624
801	1-palmitoyl-2-oleoyl-GPC (16:0/18:1)	Lipids	Phospholipids	52461	LC/MS Pos Late	1539	2358	760.585	26853-31-6;26853-31-6	6436017			69871824	58145376	53808244	48544108	77622856	68819712	51001720	67515512	68819496	46246336	116489248	94043056
800	1-palmitoyl-2-oleoyl-GPE (16:0/18:1)	Lipids	Phospholipids	19263	LC/MS Pos Late	1526	2509	718.538	26662-94-2	5283496		HMDB05320	26133294	29104892	24498896	23064822	32307924	36237432	25120052	32792132	32054528	22486744	50423040	43494480
826	1-palmitoyl-2-oleoyl-GPG (16:0/18:1)	Lipids	Phospholipids	52448	LC/MS Polar	100000641	745	747.519		5283509			2526634	2193795	3282938	3511033	4414649	2437470	4252142	2619459	3.7822e+06	2839674	6446833	5797287
840	1-palmitoyl-2-palmitoleoyl-GPC (16:0/16:1)*	Lipids	Phospholipids	52470	LC/MS Pos Late	100008984	2160	732.554					2565632	3325104	2354865	2433679	2877469	3551103	2538686	2744654	2808648	2853823	3878462	3465241
856	1-palmitoyl-2-stearoyl-GPC (16:0/18:0)	Lipids	Phospholipids	52616	LC/MS Pos Late	100008921	2653	762.601	59403-51-9				3.4445e+06	3.3357e+06	2531519	2087498	3.35672e+06	2.79121e+06	2.8821e+06	2958182	1864657	3630995	3289211	2692152
683	1-palmitoylglycerol (16:0)	Lipids	Glycerolipids	21127	LC/MS Neg	100000827	6400	255.233	542-44-9	14900		HMDB31074	54210464	19070584	25058000	41767152	32684324	18167344	20506944	16187446	33966592	17129812	34226312	24161512
722	1-palmitoyl-GPA (16:0)	Lipids	Phospholipids	34428	LC/MS Neg	100001445	5600	409.236	17618-08-5	6419701	C04036	HMDB00327	1176270	223950	949734	441714	839325	579493	719808	764135	701681	752040	410497	524813
723	1-palmitoyl-GPC (16:0)	Lipids	Phospholipids	33955	LC/MS Pos Late	100001263	1525	496.34	17364-16-8	86554		HMDB10382	2.8353e+06	1119032	1155783	1.67722e+06	2090443	1714385	1166397	1118671	1249857	1356363	2113938	1623967
724	1-palmitoyl-GPE (16:0)	Lipids	Phospholipids	35631	LC/MS Neg	100001567	6057.2	452.278		9547069		HMDB11503	3226376	1380027	2209433	1463530	1745827	1363051	984424	2013572	2393759	1444616	1426033	1562731
765	1-palmitoyl-GPG (16:0)*	Lipids	Phospholipids	45970	LC/MS Neg	100005717	5570	483.273		3300276			1330855	812459	979041	809647	549935	366911	897298	636070	1605341	715949	1412882	838904
725	1-palmitoyl-GPI (16:0)*	Lipids	Phospholipids	35305	LC/MS Neg	100001655	5564	571.289				HMDB61695	10759985	4841575	8042389	3946262	4.01694e+06	4140904	6167442	8574341	8.006e+06	6041948	4394590	9918301
820	1-stearoyl-2-linoleoyl-GPC (18:0/18:2)*	Lipids	Phospholipids	52452	LC/MS Pos Late	100008980	2380	786.601					173172064	184701728	149437776	157993984	154690176	172421952	171152208	171776528	145961248	208740800	178196080	182436400
821	1-stearoyl-2-linoleoyl-GPE (18:0/18:2)*	Lipids	Phospholipids	52446	LC/MS Pos Late	100008976	2522	744.554		9546749			33591700	39657824	33028182	32395108	27488334	35288088	36407176	45009468	30049648	50892768	40060604	37022960
822	1-stearoyl-2-oleoyl-GPC (18:0/18:1)	Lipids	Phospholipids	52438	LC/MS Pos Late	100008904	2644	788.616	56421-10-4				33658248	25707376	21662190	19636536	30731040	29112004	28103824	31375098	32146704	22313164	48543004	43937948
844	1-stearoyl-2-oleoyl-GPE (18:0/18:1)	Lipids	Phospholipids	42448	LC/MS Pos Late	100001856	2858	746.569					2562392	2186390	2436000	2203996	2322925	2340571	2738043	3.21885e+06	3292186	2161404	5820617	3674382
781	1-stearoyl-GPA (18:0)	Lipids	Phospholipids	36810	LC/MS Neg	100001670	5829	437.267	325465-92-7;799268-65-8	89567			233808				221346		131934
726	1-stearoyl-GPC (18:0)	Lipids	Phospholipids	33961	LC/MS Pos Late	100001271	1606	524.371	19420-57-6	497299		HMDB10384	1118518	351531	291241	460798	576817	379161	389342	316710	430402	407294	590078	358783
727	1-stearoyl-GPE (18:0)	Lipids	Phospholipids	42398	LC/MS Pos Late	100001461	1626	482.324	69747-55-3	9547068		HMDB11130	237672	107431	83041	139832	148936	87909	109453	87003		116803	157983	79865
830	1-stearoyl-GPG (18:0)	Lipids	Phospholipids	34437	LC/MS Neg	100001462	5816	511.304													97780
757	1-stearoyl-GPI (18:0)	Lipids	Phospholipids	19324	LC/MS Neg	100000656	5794.3	599.32	796963-93-4			HMDB61696	1.78334e+06	909494	1571843	918469	1164066	1043471	1474531	2525461	2726042	1720071	833027	1155713
251	2,3-dihydroxyisovalerate	Amino acid	Branched Chain Amino Acids (pyruvate derived)	38276	LC/MS Polar	100002417	1050	133.051	1756-18-9	677	C04039	HMDB12141	724955	672892	454661	471169	493798	484341	993797	659368	1120026	513443	573166	595144
107	2-aminoadipate	Amino acid	Aspartate family (OAA derived)	6146	LC/MS Pos Early	381	1912	162.076	542-32-5;1118-90-7	469	C00956	HMDB00510	142908640	67915496	154194816	92561128	89841504	75354240	76750592	115724048	67088672	101178136	104538248	94657920
929	2-aminoheptanoate	Lipids	Fatty acid, Amino	43761	LC/MS Pos Early	100004542	3160	146.118	1115-90-8	227939			406502	266025	418829	335727	239888	240612	369857	242341	357959	593417	549433	408900
1044	2'-deoxyadenosine	Nucleotide	Purine metabolism	1553	LC/MS Pos Early	211	2252	252.109	16373-93-6	13730	C00559	HMDB00101	1852354	2201687	1922659	2420678	3017847	1.90155e+06	1699875	1738455	1363100	1645808	669799	1599703
1099	2'-deoxycytidine	Nucleotide	Pyrimidine metabolism	15949	LC/MS Pos Early	100000125	2193	228.098	951-77-9	13711	C00881	HMDB00014
842	2-dimethylaminoethanol	Lipids	Phospholipids	42562	LC/MS Pos Early	100001630	1983	90.0913	108-01-0				1662834	1396006	810051	1681484	2183520	1772228	1256399	2071903	1.89635e+06	1319120	885260	1165084
254	2-hydroxy-3-methylvalerate	Amino acid	Branched Chain Amino Acids (pyruvate derived)	36746	LC/MS Neg	100001541	1800	131.071	488-15-3	164623		HMDB00317	234170	287355	159299	152733	129883	225551	935263	793476	759239	109382	427267	151452
148	2-hydroxyadipate	Amino acid	Aspartate family (OAA derived)	31934	LC/MS Polar	100001153	3000	161.046	18294-85-4	193530	C02360	HMDB00321	191589264	102138088	163751616	59618108	88823640	68717920	69075832	88886000	56735520	71612896	69110168	54589384
626	2-hydroxybutyrate/2-hydroxyisobutyrate	Lipids	Free fatty acid	52281	LC/MS Polar	100008928	1258	103.04					1261939	1299107	1.02753e+06	774470	1240098	1084479	938885	945573	1432040	1.01394e+06	1033046	838913
627	2-hydroxyglutarate	Lipids	Free fatty acid	37253	LC/MS Polar	100002070	3352.8	147.03	40951-21-1	43	C02630	HMDB00606	98454008	87879328	93562488	73985120	95803952	94662624	138866112	131971928	139727040	95922928	110231520	111364936
545	2-hydroxypalmitate	Lipids	Free fatty acid	35675	LC/MS Neg	100001579	5511.2	271.228	764-67-0	92836		HMDB31057	5582904	6431061	11493782	4.32813e+06	6476821	3846859	8656114	15487671	11275975	5838005	2.86762e+06	9748925
275	2-isopropylmalate	Amino acid	Branched Chain Amino Acids (pyruvate derived)	15667	LC/MS Neg	100000409	725	175.061	3237-44-3	77	C02504	HMDB00402	7873100	5015507	4689123	3737556	4036047	4214913	6690298	6362755	5299063	2877141	2784528	3555564
367	2-methylcitrate/homocitrate	Carbohydrate	TCA cycle	52282	LC/MS Neg	100008929	575	205.035					4839605	4490436	4930339	5.90139e+06	9770853	6512432	5343327	5981462	3083989	7347588	8995982	7.30485e+06
932	2-octenedioate	Lipids	Fatty acid, Dicarboxylate	35120	LC/MS Neg	100001172	1260	171.066	5698-50-0	5354607		HMDB00341	4797423	4366731	3481561	6297252	3133104	4480056	2232931	3481469	2415974			250725
689	2-oleoylglycerol (18:1)	Lipids	Glycerolipids	21232	LC/MS Neg	100000943	6300	281.249	3443-84-3	5319879			4672734	2520108	1515384	4343378	4356714	2477333	4102216	5445081	4121839		4635162	5882743
108	2-oxoadipate	Amino acid	Aspartate family (OAA derived)	38347	LC/MS Polar	92	2633.1	159.03	3184-35-8	71	C00322	HMDB00225	264550912	32945688	105434096	36581604	58450012	37186728	30179204	43549632	30228200	24251628	20758014	28247224
145	2-piperidinone	Amino acid	Aspartate family (OAA derived)	43400	LC/MS Pos Early	100004295	1675	100.076	675-20-7	12665			488893408	582256576	658163520	803693504	929853760	1032372352	1197708928	1172273024	593561280	697749888	781640960	827977920
167	2-pyrrolidinone	Amino acid	Glutamate family (alpha-ketoglutarate derived)	31675	LC/MS Pos Early	100001081	1262	86.06	616-45-5	12025		HMDB02039	3901267	2559455	2202618	3841840	3551826	3335187	4356942	3738179	3436022	2278984	2695758	2648014
32	3-(4-hydroxyphenyl)lactate	Amino acid	Aromatic amino acid metabolism (PEP derived)	32197	LC/MS Neg	240	1379	181.051	6482-98-0	9378	C03672	HMDB00755		61584	241451		109307	92463		142471	177678	162622		161150
455	3-deoxyoctulosonate	Carbohydrate	Sucrose, glucose,fructose metabolism	43805	LC/MS Pos Early	100000095	641	221.066	103404-70-2	4636210			1256626	1022257	1006474	1.36577e+06	1369991	1440268	1873537	2136705	1710384	2055542	1668985	2339057
1721	3-hydroxy-3-methylglutarate	Secondary metabolism	Terpenoids	531	LC/MS Polar	112	2700	161.046	503-49-1	1662	C03761	HMDB00355	166444848	100063240	109282040	178023504	167227744	158889072	211021232	187509904	202368352	146803712	217424768	210682864
550	3-hydroxyoctanoate	Lipids	Free fatty acid	22001	LC/MS Neg	100000773	3446	159.103	88930-08-9	26613		HMDB01954	2482380	1490655	2492103	1.77885e+06	1552137	1286752	1468722	1368676	2179546	2.0668e+06	2915200	1309173
257	3-methyl-2-oxobutyrate	Amino acid	Branched Chain Amino Acids (pyruvate derived)	44526	LC/MS Polar	100000936	911	115.04	3715-29-5	49	C00141	HMDB00019	373436	517305	362619	393282	689627	927862	780503	633314	665117	745471	343134	613129
258	3-methyl-2-oxovalerate	Amino acid	Branched Chain Amino Acids (pyruvate derived)	15676	LC/MS Neg	100000036	2064.2	129.056	1460-34-0;51829-07-3	47	C00671	HMDB03736	2977117	4912065	2693390	2851160	3559719	5742178	5969488	4606760	4.14912e+06	3.52217e+06	3936078	5368485
285	3-methylglutaconate	Amino acid	Branched Chain Amino Acids (pyruvate derived)	38667	LC/MS Polar	100002458	2579.6	143.035	5746-90-7	1551553		HMDB00522	2596345	308726	568708	1051830	401194	845535	617936	496320	538048	446865	1799994	746563
168	3-methylhistidine	Amino acid	Glutamate family (alpha-ketoglutarate derived)	15677	LC/MS Pos Early	100000042	2670	170.092	368-16-1	64969	C01152	HMDB00479	101853496	88406480	102353648	72012280	55069812	83859680	128294616	114299648	117380144	55579528	86171640	87568448
169	4-acetamidobutanoate	Amino acid	Glutamate family (alpha-ketoglutarate derived)	1558	LC/MS Polar	1113	1925	144.067	3025-96-5	18189	C02946	HMDB03681	4582409	2513849	2.63363e+06	2158396	3346028	2815035	4.13706e+06	3952751	4831233	1866565	2265317	2690011
220	4-guanidinobutanoate	Amino acid	Glutamate family (alpha-ketoglutarate derived)	15681	LC/MS Pos Early	100000096	2320	146.092	463-003;463-00-3	500	C01035	HMDB03464	155252448	145426592	106465064	177750064	157241440	147117632	123336768	98269560	119313032	198999984	126896432	111120432
553	4-hydroxy-2-nonenal	Lipids	Free fatty acid	38309	LC/MS Neg	143	4745	155.108	75899-68-2;128946-65-6	1693		HMDB04362	4980420	3468119	3854735	3.56671e+06	3133689	3534906	3069272	2304304	4389369	4391429	6873604	1.83088e+06
1471	4-hydroxybenzoate	Secondary metabolism	Benzenoids	21133	LC/MS Polar	100000862	1305	137.024	99-96-7	135	C00156	HMDB00500	1561493	2183698	2186033	2590762	2788361	2595335	4801520	6417987	5293506	4943193	3818060	3457647
171	4-hydroxybutyrate (GHB)	Amino acid	Glutamate family (alpha-ketoglutarate derived)	34585	LC/MS Pos Early	100001507	1148	87.0441	502-85-2	10413	C00989	HMDB00710			490668	504120	682018	670260	914357	1181958	787906	992589	669616	662562
222	4-imidazoleacetate	Amino acid	Glutamate family (alpha-ketoglutarate derived)	32349	LC/MS Pos Early	100001207	2055	127.05	645-65-8	96215	C02835	HMDB02024	1824830	2042776	1696580	2388195	2038823	2302181	3409721	2778956	3076252	1.96939e+06	1111790	2693506
293	5-methylthioadenosine (MTA)	Amino acid	Amines and polyamines	1419	LC/MS Pos Early	212	2752	298.097	2457-80-9	439176	C00170	HMDB01173
1109	5-methyluridine (ribothymidine)	Nucleotide	Pyrimidine metabolism	35136	LC/MS Neg	100001446	1778.1	257.078	1463-10-1	445408		HMDB00884	629920	740984	478404	887924	793229	1084620	519912	490999	525937	1364983	1583948	1284487
306	5-oxoproline	Amino acid	Glutathione metabolism	1494	LC/MS Pos Early	1021	1044	130.05	98-79-3	7405	C01879	HMDB00267	75524432	126623104	115756672	39564680	43114096	48754328	118333376	98184576	103138360	52533768	45747104	44850784
144	6-oxopiperidine-2-carboxylic acid	Amino acid	Aspartate family (OAA derived)	43231	LC/MS Polar	100004499	1692	142.051	34622-39-4	3014237			10077327	6559907	7072124	9550624	7225362	8371803	7.54859e+06	9035985	6.2045e+06	9229090	10529378	7819897
557	8-hydroxyoctanoate	Lipids	Free fatty acid	21239	LC/MS Neg	100000956	2300.4	159.103	764-89-6	69820			659933	480475	638777	750644	540700	571368	451133	440309	413171	531811	486239	611309
652	9,10-DiHOME	Lipids	Oxylipins	38399	LC/MS Neg	179	5180	313.238	263399-34-4	9966640	C14828	HMDB04704	11932135	8254836	5854629	11515561	13895792	8680823	4760386	4025107	6668003	6840543	12999654	4170956
1413	abscisate	Hormone metabolism	Abscisic acid metabolism	21156	LC/MS Pos Early	100000879	3203	265.143	14375-45-2	5280896	C06082	HMDB35140	875849	353927	478804	583978	581704	551998	591657	704820	538206	603732	561069	571021
861	acetylcholine	Lipids	Choline metabolism	18790	LC/MS Pos Early	1749	2220	146.118	60-32-1				19217436	19677608	22834550	22235288	25178758	33124118	9871736	12772321	11631374	10500967	16460916	5.73416e+06
1052	adenine	Nucleotide	Purine metabolism	554	LC/MS Pos Early	880	2221	136.062	73-24-5	190	C00147	HMDB00034	219623984	122421568	387039648	235166880	806441728	159415536	176052304	183811568	166927008	272452384	154043408	383510016
1053	adenosine	Nucleotide	Purine metabolism	555	LC/MS Pos Early	798	2169	268.104	58-61-7	60961	C00212	HMDB00050	787715968	726293504	645745536	812901696	501364544	756988608	737040512	757961024	736335424	756219392	713156352	711133248
1054	adenosine 2'-monophosphate (2'-AMP)	Nucleotide	Purine metabolism	36815	LC/MS Pos Early	100001694	1150	348.07	130-49-4	94136	C00946	HMDB11617	820930	718581	693943	747935	937303	1068460	651851	901373	553036	720206	592934	535582
1056	adenosine 3'-monophosphate (3'-AMP)	Nucleotide	Purine metabolism	35142	LC/MS Pos Early	100001449	1097	348.07	84-21-9	41211	C01367	HMDB03540	875667	1390735	584716	901731	2509877	2421396	1720208	1.94505e+06	1218196	1615076	1.7828e+06	1281975
1057	adenosine 5'-diphosphate (ADP)	Nucleotide	Purine metabolism	3108	LC/MS Neg	208	680	426.022	20398-34-9	6022	C00008	HMDB01341	1.01092e+06	1265014	801742	994133	720820	1443456	943754	665225	664409	285073		345029
1058	adenosine 5'-monophosphate (AMP)	Nucleotide	Purine metabolism	32342	LC/MS Pos Early	209	1013	348.07	149022-20-8	6083	C00020	HMDB00045	27182484	20023280	12045451	27597434	12377785	28813720	22401102	14933112	18777186	32160982	46151224	23518484
948	adipate	Lipids	Fatty acid, Dicarboxylate	21134	LC/MS Polar	100000863	3000	145.051	124-04-9	196	C06104	HMDB00448	246756			142634	299037	135880	202925	170930	117411	238450	185157
294	agmatine	Amino acid	Amines and polyamines	15496	LC/MS Pos Early	100000103	3057	131.129	2482-00-0	199	C00179	HMDB01432	12637960	8533934	5109660	7.17511e+06	4239303	5469594	8908376	6257627	5455997	5823972	8948114	6571845
109	alanine	Amino acid	Aspartate family (OAA derived)	1126	LC/MS Pos Early	811	1700	90.055	56-41-7	5950	C00041	HMDB00161	160635728	175352032	160059184	181424928	161123888	184787728	184385152	250773696	202681648	236235952	246272864	164640112
1158	alanylleucine	Peptide	Dipeptide	37093	LC/MS Pos Early	100001890	3055	203.139	1638-60-4	259583		HMDB28691	466584	154294	214785	226798	354593	104933	121835		145250	168134	171239
1062	allantoic acid	Nucleotide	Purine metabolism	33434	LC/MS Pos Early	218	660	177.062	99-16-1	203	C00499	HMDB01209	20455388	59767248	18678072	16682563	3567337	4373541	14676143	12060129	4529696	6468709	2759613	7.29258e+06
1063	allantoin	Nucleotide	Purine metabolism	1107	LC/MS Polar	1002	1672	157.037	97-59-6	204	C02350	HMDB00462	6078958	17045080	5530370	5123238	840500	1116732	4540198	3.0942e+06	1.74164e+06	1488749	468480	1982875
615	alpha-hydroxycaproate	Lipids	Free fatty acid	37073	LC/MS Neg	100001723	1920	131.071	6064-63-7	99824		HMDB01624	560828	292024	343116	262982		194449		239171	307295	305092	393429
263	alpha-hydroxyisovalerate	Amino acid	Branched Chain Amino Acids (pyruvate derived)	46537	LC/MS Polar	100001300	1052	117.056	600-37-3	99823		HMDB00407	1079071	811239	771413	1102956	1201429	1088599	1958373	2283029	2228697	705459	1132039	923106
354	alpha-ketoglutarate	Carbohydrate	TCA cycle	528	LC/MS Polar	93	2700	145.014	305-72-6;328-50-7;22202-68-2	51	C00026	HMDB00208	138726720	229821488	128607072	103695824	94433720	150435488	117958800	111635040	132763352	118137320	98497088	97314312
426	arabitol/xylitol	Carbohydrate	Amino sugar and nucleotide sugar	48885	LC/MS Polar	100006430	1932.4	151.061					2271907	1279181	855416	1.89342e+06	1368866	1648288	1659205	2150103	2094495	1.43913e+06	1656232	1442687
423	arabonate/xylonate	Carbohydrate	Amino sugar and nucleotide sugar	48255	LC/MS Polar	100006115	2664.6	165.04					74262096	97950872	113744960	91413208	92951424	105590320	119579000	131015552	132400664	89945992	132383088	85855520
174	arginine	Amino acid	Glutamate family (alpha-ketoglutarate derived)	1638	LC/MS Pos Early	231	2825	175.119	1119-34-2	232	C00062	HMDB00517	864393728	1891318784	950130752	1657543040	317470144	420630048	1012086208	814015232	918439424	475645728	596595968	532029664
175	argininosuccinate	Amino acid	Glutamate family (alpha-ketoglutarate derived)	15497	LC/MS Pos Early	232	2745	291.13	156637-58-0	16950;828	C03406	HMDB00052	16352319	12913243	6700788	18432084	6211825	6793118	17488098	6257777	9930673	5597761	4037346	15603835
111	asparagine	Amino acid	Aspartate family (OAA derived)	512	LC/MS Pos Early	917	1225	133.061	70-47-3	6267	C00152	HMDB00168	137916640	1070068928	562479744	308265120	110121792	127195728	144482384	213987520	138103008	182324608	181963008	240286832
112	aspartate	Amino acid	Aspartate family (OAA derived)	443	LC/MS Pos Early	234	1165	134.045	56-84-8	5960	C00049	HMDB00191	753524160	1631068416	1347641472	1088648832	1046796160	1368915328	1248241024	1580441984	1185942784	1677804416	1773578880	1614284160
934	azelate (nonanedioate)	Lipids	Fatty acid, Dicarboxylate	18362	LC/MS Pos Early	2029	3100	189.112	123-99-9	2266	C08261	HMDB00784	2787702	2418235	2834457	2389419	2088595	2912276	3202339	2107887	2909767	2033862	2088629	2565735
1473	benzoate	Secondary metabolism	Benzenoids	15778	LC/MS Neg	100000008	1750	121.029	65-85-0	243	C00180	HMDB01870	2970020	2691015	2789136	4999328	3333888	3339262	2483665	3520489	3284238	2546919	5826794	3277678
1131	beta-alanine	Nucleotide	Pyrimidine metabolism	55	LC/MS Pos Early	244	1939	90.055	56-41-7;107-95-9	239	C00099	HMDB00056	61037248	34884392	23615626	46402716	33766500	44040456	53972032	53462728	52331680	43557376	34209216	46030764
264	beta-hydroxyisovalerate	Amino acid	Branched Chain Amino Acids (pyruvate derived)	12129	LC/MS Polar	1442	1149.8	117.056	625-08-1	69362		HMDB00754	334392	380414	446520	459912	449034	416400	866269	871330	1081843	393768	504849	332393
2	betaine	Amino acid	Serine family (phosphoglycerate derived)	3141	LC/MS Pos Early	799	1064	118.086	107-43-7	247	C00719	HMDB00043	556384640	517381600	481845888	498714528	560048512	600411520	578584704	589721920	542629504	493322592	491554816	502565504
875	beta-sitosterol	Lipids	Sterols	27414	LC/MS Pos Late	100001033	3054	397.383	83-46-5	222284	C01753	HMDB00852	3701385	2442678	2948565	4.01439e+06	2805689	2192190	2105932	2539556	2820438	2454900	3030674	2211778
878	campesterol	Lipids	Sterols	33997	LC/MS Pos Late	100001269	2873	383.367	474-62-4	173183	C01789	HMDB02869	1711571	1536857	2237156	2018296	1571171	1685493	1987075	1740226	1850054	1483022	2061608	1406464
564	caproate (6:0)	Lipids	Free fatty acid	32489	LC/MS Neg	926	2713.7	115.076	142-62-1	8892	C01585	HMDB00535	17652724	13627757	16040726	12252333	13047335	10590231	15115649	9882871	17761088	18650560	32630234	13235500
565	caprylate (8:0)	Lipids	Free fatty acid	32492	LC/MS Neg	932	4362	143.108	124-07-2	379	C06423	HMDB00482	2539649	2851368	3391446	1948930	3718296	1863263	2621419	2321521	3261190	3840673	3884179	3586618
176	carboxyethyl-GABA	Amino acid	Glutamate family (alpha-ketoglutarate derived)	40007	LC/MS Pos Early	100003260	2085	176.092	4386-03-02	2572		HMDB02201	4778052	4797300	4485827	10873415	11373246	9668830	11341391	7594522	8854783	10403963	11866193	8723755
437	chiro-inositol	Carbohydrate	Inositol metabolism	37112	LC/MS Polar	100001859	3191.2	225.062	643-12-9		C19891	HMDB34220	28184372	14211902	11026621	11607707	16053728	18484428	3920562	4894500	4714062	12514003	29580398	10428439
832	choline	Lipids	Phospholipids	15506	LC/MS Pos Early	1256	1961	104.107	67-48-1	305	C00114	HMDB00097	3033536512	2861635840	2925815296	3007978496	2960656384	3169947648	2930626816	2767867392	2969128448	2853925376	3149458176	2681854208
833	choline phosphate	Lipids	Phospholipids	34396	LC/MS Pos Early	267	700	184.073	72556-74-2	1014	C00588	HMDB01565	126456888	128496576	102255848	141057568	140464336	182767968	165356816	153090512	106060256	147083072	228207312	160970224
356	citrate	Carbohydrate	TCA cycle	1564	LC/MS Neg	1124	582	191.02	77-92-9	311	C00158	HMDB00094	6346415104	5777960448	4493349888	5738543104	5099280384	5981417984	6796524544	6199772672	5752594944	5777726976	5275126272	5045901312
177	citrulline	Amino acid	Glutamate family (alpha-ketoglutarate derived)	2132	LC/MS Pos Early	391	1520	176.103	372-75-8	9750	C00327	HMDB00904	4274722	10628425	7871473	14194628	3821128	5488558	7791738	7014472	6986129	5.02299e+06	4797172	8568754
4	cysteine	Amino acid	Serine family (phosphoglycerate derived)	1868	LC/MS Pos Early	800	1488	122.027	52-90-4;56-89-3	5862	C00097	HMDB00574	2428091	1299519	1.37805e+06	1118899	1251825	1336818	1.74565e+06	1572356	1.43471e+06	1695388	1321373	2802413
5	cysteine sulfinic acid	Amino acid	Serine family (phosphoglycerate derived)	37443	LC/MS Pos Early	100002113	597	154.017	207121-48-0	109	C00606	HMDB00996	535032	205298	296248	277831	446028	208859	509620	954787	608403	689661	488544	291751
1111	cytidine	Nucleotide	Pyrimidine metabolism	514	LC/MS Pos Early	827	2124	244.093	65-46-3	6175	C00475	HMDB00089	11913413	12347962	14042752	9949104	13920817	8856540	7837123	12106918	7692722	14523941	6295873	7989132
1113	cytidine 3'-monophosphate (3'-CMP)	Nucleotide	Pyrimidine metabolism	2959	LC/MS Pos Early	105	920	324.059	84-52-6	66535	C05822		86804	206326	92470	120345	450012	350605	202562	264702	175932	201063	231120	222438
1112	cytidine 5'-monophosphate (5'-CMP)	Nucleotide	Pyrimidine metabolism	2372	LC/MS Pos Early	282	835	324.059	63-37-6	6131	C00055	HMDB00095	4045219	3865358	2426982	3843446	2735073	4785039	2013357	2578911	1715562	3964382	3.77279e+06	2819692
1114	cytosine	Nucleotide	Pyrimidine metabolism	573	LC/MS Pos Early	881	2060	112.051	71-30-7	597	C00380	HMDB00630	31463386	26027836	23290684	32374078	26695856	28009232	19663604	19922060	18973580	23960188	30617506	23759280
1514	daidzein	Secondary metabolism	Flavonoids	32453	LC/MS Pos Early	100001219	3195	255.065	486-66-8	5281708	C10208	HMDB03312	7.947e+06	214082944	181586720	178436304	215773248	258124400	108727464	427768992	107837664	222980928	182373136	170487904
1515	daidzin	Secondary metabolism	Flavonoids	32435	LC/MS Pos Early	100001218	2273	417.118	552-66-9	107971	C10216	HMDB33991	2146153	40601440	34147536	22591492	35652124	54262432	22483044	69760376	25288796	48426808	35389624	21681354
1002	dehydroascorbate	Cofactors, Prosthetic Groups, Electron Carriers	Ascorbate metabolism	34302	LC/MS Neg	301	739.6	173.009	490-83-5	835	C05422	HMDB01264		4.01946e+06	3673004	3403796	1414196	2830126	4149545	1448582	2343174	5029507	5172949	3929390
1020	delta-tocopherol	Cofactors, Prosthetic Groups, Electron Carriers	Tocopherol metabolism	33418	LC/MS Pos Late	100001216	2259	402.349	119-13-1	92094	C14151	HMDB02902	1081598	1486036	2100403	2248173	1.48032e+06	1740419	1540931	2878504	1112727	2372456	1218900	2262514
1516	dihydrokaempferol	Secondary metabolism	Flavonoids	37116	LC/MS Neg	100001819	2510	287.056	480-20-6	122850	C00974	HMDB30847	319858	639293	635128	937146	977498	558320	488274	913363	801271	865821	699779	793030
369	dihydroxyacetone phosphate (DHAP)	Carbohydrate	Calvin cycle and pentose phosphate	15522	LC/MS Pos Early	309	539	171.005	102783-56-2	668	C00111	HMDB01473	84887	74494			88501	182917		152705			60964	55065
179	dimethylarginine (SDMA + ADMA)	Amino acid	Glutamate family (alpha-ketoglutarate derived)	36808	LC/MS Pos Early	100001810	2850	203.15	102783-24-4	123831	C03626	HMDB01539	11373233	12250714	11103226	13617946	17165960	15503135	20536436	25157936	30051832	13609687	13204700	12756690
7	dimethylglycine	Amino acid	Serine family (phosphoglycerate derived)	5086	LC/MS Pos Early	806	1104	104.071	1118-68-9	673	C01026	HMDB00092	13960376	5559323	7190417	3394165	3362395	5978649	5283445	3908537	3999301	3781855	3927074	2673811
1462	dipicolinate	Secondary metabolism	Alkaloids	15135	LC/MS Pos Early	100000146	1695	168.029	499-83-2	10367			13562007	7086981	5948735	7125778	8643759	9768074	7.23002e+06	6798089	9469579	11007370	8756716	6083658
390	erythritol	Carbohydrate	Amino sugar and nucleotide sugar	20699	LC/MS Polar	100000846	1491	167.056	149-32-6	222285	C00503	HMDB02994	967020	711945	590554	1.00104e+06	737655	771624	720716	846095	727475	897650	759871	604806
391	erythronate*	Carbohydrate	Amino sugar and nucleotide sugar	42420	LC/MS Polar	100001320	2186	135.03	88759-55-1	2781043		HMDB00613	14966477	19134404	19193336	20332168	20244964	18801192	19387140	18865656	18422804	21822192	19370928	18776956
834	ethanolamine	Lipids	Phospholipids	1497	LC/MS Pos Early	420	1935	123.113	141-43-5	700	C00189	HMDB00149	142528	53484	122340	110924	88770		67318
949	ethylmalonate	Lipids	Fatty acid, Dicarboxylate	15765	LC/MS Polar	2054	2785	131.035	601-75-2	11756		HMDB00622	1062659	597388	459874	829239	882289	963894	1008170	916410	1269984	715151	970057	1425013
1524	formononetin	Secondary metabolism	Flavonoids	35657	LC/MS Pos Late	100001632	962	269.081	485-72-3	5280378	C00858	HMDB05808								45272
460	fructose	Carbohydrate	Sucrose, glucose,fructose metabolism	48195	LC/MS Polar	878	2022.2	225.062	57-48-7	5984	C00095	HMDB00660	10725219	10855934	9208431	12421037	42921032	17068132	8075026	9073554	8611190	19330722	10736080	14647995
357	fumarate	Carbohydrate	TCA cycle	1643	LC/MS Polar	330	3084	115.004	100-17-8	444972	C00122	HMDB00134	48722616	30686496	24656498	45983836	50723836	43645096	63787628	34359824	48906852	32385580	28332984	67542312
462	galactinol	Carbohydrate	Sucrose, glucose,fructose metabolism	34706	LC/MS Neg	100000908	671.7	341.109	16908-86-4	439451	C01235	HMDB05826	126395536	82272128	74265088	78987360	88066040	94117296	31885532	26634698	40804816	71278928	83916328	45879652
464	galactonate	Carbohydrate	Sucrose, glucose,fructose metabolism	27719	LC/MS Polar	100001026	3085	195.051	299-28-5	128869	C00880	HMDB00565	117517856	64005504	70743320	86480552	96202696	83091312	124459648	127335120	121502856	110674304	130870264	121381008
467	galacturonate	Carbohydrate	Sucrose, glucose,fructose metabolism	20758	LC/MS Polar	100000873	3527.2	193.035	91510-62-2	84740	C08348	HMDB02545	277161	138071	219742				396757				318176	383691
181	gamma-aminobutyrate (GABA)	Amino acid	Glutamate family (alpha-ketoglutarate derived)	1416	LC/MS Pos Early	141	2048	104.071	56-12-2	119	C00334	HMDB00112	421023552	598567744	482894976	480863456	440342752	502097472	360026112	480548544	364075616	527481120	546791040	495203744
317	gamma-glutamylalanine	Amino acid	Glutathione metabolism	37063	LC/MS Pos Early	100001843	1986	219.098	5875-41-2	440103		HMDB29142	337422	741403	863395	526008	623965	707155	272177	883269	441000	1380457	779883	361233
318	gamma-glutamylglutamate	Amino acid	Glutathione metabolism	36738	LC/MS Pos Early	331	1775	277.103	1116-22-9	92865	C05282	HMDB11737	1678239	2845501	2050456	1.52787e+06	1529071	2055002	1924543	2107441	2011740	2436265	1591217	3626921
319	gamma-glutamylglutamine	Amino acid	Glutathione metabolism	2730	LC/MS Pos Early	1140	1430	276.119	10148-81-9	150914	C05283	HMDB11738	766169	899855	737599	499524	764484	918261	798621	778989	697721	1290350	998167	971353
321	gamma-glutamylhistidine	Amino acid	Glutathione metabolism	18245	LC/MS Pos Early	1235	2740	285.119	37460-15-4	7017195			12407375	31210700	18776932	13620827	10730049	14066698	27436004	25309004	20809916	16710965	30287918	32079840
322	gamma-glutamylisoleucine*	Amino acid	Glutathione metabolism	34456	LC/MS Pos Early	100001485	2940	261.144		14253342		HMDB11170	2278716	5157717	3710506	4220567	3437790	4338165	6511999	6631159	4494566	5672058	11265200	9074450
323	gamma-glutamylleucine	Amino acid	Glutathione metabolism	18369	LC/MS Pos Early	1268	2991	261.144	2566-39-4	151023		HMDB11171
325	gamma-glutamylmethionine	Amino acid	Glutathione metabolism	44872	LC/MS Pos Early	100001313	2640	279.101	17663-87-5	7009567		HMDB29155	1313931	1576187	1019545	673124	1130585	1102009	1092436	1187285	913057	2819976	2809377	2928568
326	gamma-glutamylphenylalanine	Amino acid	Glutathione metabolism	33422	LC/MS Pos Early	100000491	2992	295.129	7432-24-8	111299		HMDB00594	508574400	848789632	714943424	493286816	646865536	748364864	678615680	766095680	742288064	685204416	844899264	711934784
328	gamma-glutamyltryptophan	Amino acid	Glutathione metabolism	33947	LC/MS Neg	100001295	1960	332.125	66471-20-3	3989307		HMDB29160	5820231	8758236	5680937	6615641	6318571	9199225	3383832	6509973	6780594	5636019	7290239	9302723
329	gamma-glutamyltyrosine	Amino acid	Glutathione metabolism	2734	LC/MS Pos Early	1102	2508	311.124	7432-23-7	94340		HMDB11741	289719584	632029120	512175712	409355808	402964288	615483840	290800512	510619712	329537856	602177536	541916480	526011584
1023	gamma-tocopherol/beta-tocopherol	Cofactors, Prosthetic Groups, Electron Carriers	Tocopherol metabolism	52473	LC/MS Pos Late	100008998	2384	416.364					4.13416e+06	1949110	2393890	2531452	2448550	3873820	1142014	1690455	498780	2512064	286922	4838657
1526	genistein	Secondary metabolism	Flavonoids	32448	LC/MS Neg	100001221	3754	269.046	446-72-0	5280961	C06563	HMDB03217	21551124	159408288	170288592	161099552	190257536	151068448	88797216	334493024	120743128	190477280	143046176	136800512
1660	gentisic acid-5-glucoside	Secondary metabolism	Phenylpropanoids	48729	LC/MS Neg	100006372	1434	315.072	1820-89-9	10914066			9813270	19701160	45122684	7086747	7709567	4525033	2526097	2085766	2749596	5032825	7330500	3605648
1005	glucarate (saccharate)	Cofactors, Prosthetic Groups, Electron Carriers	Ascorbate metabolism	1476	LC/MS Polar	1020	3692	209.03	5793-88-4	33037	C00818	HMDB00663	301477632	420783104	288732480	274392000	195419328	377487200	631680576	642738304	545726592	351029312	693556608	333659776
526	gluconate	Carbohydrate	Sucrose, glucose,fructose metabolism	587	LC/MS Polar	338	2922	195.051	527-07-1	10690	C00257	HMDB00625	32633948	19451714	16727734	28192704	33634496	34658776	34950980	47139276	44325872	23602430	54749116	50674452
340	glucose	Carbohydrate	Glycolysis	48152	LC/MS Polar	572	2342	225.062	50-99-7	79025	C00031	HMDB00122	33014748	32863868	29871640	33363948	65599792	36343456	23425512	32923528	32329136	72490400	34471300	37026904
342	glucose 6-phosphate	Carbohydrate	Glycolysis	31260	LC/MS Polar	291	4537	259.022	103192-55-8	5958	C00668	HMDB01401	246923	327779	401340	287181	348236	204027	129788	111084	178423	159575	260662	127842
343	glucuronate	Carbohydrate	Glycolysis	15443	LC/MS Polar	100000257	3233.3	193.035	207300-70-7	444791	C00191	HMDB00127		319317	328553			215256	2354627	1412670	2367763	869468	1.83277e+06	3596461
182	glutamate	Amino acid	Glutamate family (alpha-ketoglutarate derived)	57	LC/MS Pos Early	561	1500	148.06	56-86-0	611	C00025	HMDB00148	623084224	1543766784	915434368	695515136	653261824	794506368	1020709056	1203465728	933723520	1055670720	1045990464	967419968
183	glutamate, gamma-methyl ester	Amino acid	Glutamate family (alpha-ketoglutarate derived)	33487	LC/MS Pos Early	100001103	2170	162.076	1499-55-4	68662			6225300	9302813	8095413	6142311	9607425	3763682	3951590	6488997	8226990	8424366	4.05525e+06	3714011
184	glutamine	Amino acid	Glutamate family (alpha-ketoglutarate derived)	53	LC/MS Pos Early	563	1291	147.076	56-85-9	5961	C00064	HMDB00641	61403684	57599776	44126128	43363876	46515664	60385120	66711480	64110928	55430260	50981200	52518160	66081960
946	glutarate (pentanedioate)	Lipids	Fatty acid, Dicarboxylate	396	LC/MS Polar	339	2900	131.035	110-94-1	743	C00489	HMDB00661	22432520	3401723	10357075	4366625	7247848	4.15291e+06	3655602	5144265	4290660	3748913	5166679	4213132
381	glycerate	Carbohydrate	Photorespiration	1572	LC/MS Polar	1052	2070.4	105.019	600-19-1	752	C00258	HMDB00139	10053512	17743108	14955996	15325305	10787847	14427780	15462517	11804896	14632087	15720675	13947827	15621262
700	glycerol	Lipids	Glycerolipids	15122	LC/MS Pos Early	1254	717	93.0546	56-81-5	753	C00116	HMDB00131	2374097	1.73036e+06	1696089	2014695	3.5251e+06	1963285		2539454	1460844	1129057	1821291	1757124
737	glycerol 3-phosphate	Lipids	Phospholipids	43847	LC/MS Pos Early	100000258	580	173.021	29849-82-9	754	C00093	HMDB00126	20839816	19499788	17901870	19366054	28488648	19766440	23312616	20769740	17125888	18971770	19434476	21127440
738	glycerophosphoethanolamine	Lipids	Phospholipids	37455	LC/MS Polar	100001620	3075	214.049	33049-08-0	123874	C01233	HMDB00114	1786917	1298239	1152054	1211975		929513	708258	945259	870070	450379	480393
823	glycerophosphoglycerol	Lipids	Phospholipids	48857	LC/MS Polar	100001619	2430	245.043		439964	C03274		104098888	86479536	80692704	68973472	67842368	73187544	76186672	90704368	79381440	72208208	90724592	55766480
782	glycerophosphoinositol*	Lipids	Phospholipids	52307	LC/MS Pos Early	100001621	516	335.074	16824-65-0				113487408	72055760	71619696	79887152	96533216	85617736	104452952	104649992	91273592	72055176	102823424	65823820
739	glycerophosphorylcholine (GPC)	Lipids	Phospholipids	15990	LC/MS Pos Early	100000269	672	258.11	28319-77-9	71920	C00670	HMDB00086	1106714240	1116406784	1085186048	942084544	382630496	585341504	899324992	1105464704	925133184	562056128	352726560	323480256
8	glycine	Amino acid	Serine family (phosphoglycerate derived)	58	LC/MS Pos Early	340	1375	76.0393	56-40-6	750	C00037	HMDB00123	16954004	15645106	13243094	12733344	14524557	15817235	17297850	26090052	20232312	20485448	14980181	15895477
1528	glycitein	Secondary metabolism	Flavonoids	34024	LC/MS Pos Late	100001222	700	285.076	40957-83-3	5317750	C14536	HMDB05781	2193682	39152360	66127848	14611396	75525088	63185380	10211227	59729956	48914952	47890124	29001676	2639292
1529	glycitin	Secondary metabolism	Flavonoids	32432	LC/MS Pos Early	100001217	2326	447.129	40426-10-4	187808	C16195	HMDB02219	737149	47323704	62126060	14008697	56779632	64103740	11687069	61467960	43361848	54308752	39972080	2005465
376	glycolate (hydroxyacetate)	Carbohydrate	Photorespiration	15737	LC/MS Polar	203	1790.4	159.011	79-14-1	757	C00160	HMDB00115
228	guanidinoacetate	Amino acid	Glutamate family (alpha-ketoglutarate derived)	43802	LC/MS Pos Early	344	1937	118.061	352-97-6	763	C00581	HMDB00128	2836238	2738552	2964611	2928208	3.1757e+06	3112479	2468998	2466760	2099869	1.68047e+06	1835610	2379647
1065	guanosine	Nucleotide	Purine metabolism	1573	LC/MS Pos Early	1099	1728	284.099	118-00-3	6802	C00387	HMDB00133	11590229	16345730	9840446	10311677	13753120	14069019	12116354	12014079	13781425	19232920	18746124	22899304
1085	guanosine 3'-monophosphate (3'-GMP)	Nucleotide	Purine metabolism	39786	LC/MS Neg	100002704	773.9	362.051	117-68-0	3522			66458	233363	74146	128370	631851	351382	190881	319407	140994	314039	256667	215886
1067	guanosine 5'- monophosphate (5'-GMP)	Nucleotide	Purine metabolism	2849	LC/MS Pos Early	347	800	364.065	5550-12-09	6804	C00144	HMDB01397	550072	870714	393006	730018	1848405	1455412	776270	856938	545173	1172999	1331386	1041664
1009	gulonic acid*	Cofactors, Prosthetic Groups, Electron Carriers	Ascorbate metabolism	46957	LC/MS Polar	100001586	2750	195.051	20246-53-1	9794176			374525888	197586880	186990160	229581616	390728960	292637952	456246752	467611936	378824224	313122848	672860608	697095040
580	heptanoate (7:0)	Lipids	Free fatty acid	1644	LC/MS Neg	925	3670	129.092	111-14-8	8094	C17714	HMDB00666	649770	673144	476138	489761	556739	696572	519155	494141	637691	954187	1398147	853918
185	histamine	Amino acid	Glutamate family (alpha-ketoglutarate derived)	1574	LC/MS Polar	354	3065	110.072	51-45-6	774	C00388	HMDB00870
186	histidine	Amino acid	Glutamate family (alpha-ketoglutarate derived)	59	LC/MS Pos Early	355	2707	156.077	5934-29-2	6274	C00135	HMDB00177	145569248	157094992	107936816	108713856	101664960	119443696	163612736	176810240	152647792	154791360	179438912	213717872
188	homocitrulline	Amino acid	Glutamate family (alpha-ketoglutarate derived)	22138	LC/MS Pos Early	100000963	1908	190.119	1190-49-4	65072	C02427	HMDB00679	2421725	1871891	2006158	2409638	1997690	3085510	1696985	1640669	1423941	1604167	1251327	2344851
163	imidazole lactate	Amino acid	Glutamate family (alpha-ketoglutarate derived)	15716	LC/MS Pos Early	100000263	2040	157.061	14403-45-3	440129	C05568	HMDB02320	7034498	7743321	4199491	4983485	5712035	6168945	6578859	4643618	5942338	5613593	6949408	6465934
1418	indoleacetylaspartate	Hormone metabolism	Auxin metabolism	39613	LC/MS Neg	100003110	1685	289.083	2456-73-7	446620		HMDB38666	9139717	3.0045e+06	3050027	2401755	2721609	3095594	1.68167e+06	2296646	2190258	1120619	2064550	2675593
1071	inosine	Nucleotide	Purine metabolism	1123	LC/MS Neg	361	1602.1	267.073	58-63-9	6021	C00294	HMDB00195	1170183	1144162	1358479	1796863	952175	1038851	691769	636278	1097932	1103297	1038204	1267554
438	inositol 1-phosphate (I1P)	Carbohydrate	Inositol metabolism	43849	LC/MS Polar	370	4785	259.022	573-35-3;106032-59-1	440194	C04006	HMDB00213	663336	586097	690014	707726	610876	595161	509112	233018	659126	388305	938524	305653
444	inositol hexakisphosphate	Carbohydrate	Inositol metabolism	39575	LC/MS Neg	421	527	658.854	83-86-3	890	C01204	HMDB03502	262029	616474	2389458	673954	345135	615475	268649	489846	423655	3947149	1747433	1862215
358	isocitrate	Carbohydrate	TCA cycle	12110	LC/MS Pos Early	1206	773	210.061	20226-99-7	1198	C00311	HMDB00193	146274160	112609168	84930816	100629792	96918616	123407736	133076744	88156344	101217944	73910784	60432368	78987712
237	isoleucine	Amino acid	Branched Chain Amino Acids (OAA derived)	1125	LC/MS Pos Early	376	2800	132.102	73-32-5	6306	C00407	HMDB00172	280646080	357232896	333958080	317419168	306938720	329737632	441056608	530044224	395242080	443731200	711558528	468629376
1233	isoleucylglycine	Peptide	Dipeptide	40008	LC/MS Pos Early	100003169	2719	189.123	868-28-0	342532			1929033	746837	885826	1275395	1.3551e+06	818398	824201	922793	909269	1060295	934555	850737
583	isovalerate	Lipids	Free fatty acid	44656	LC/MS Neg	100000708	1564	101.061	503-74-2	10430	C08262	HMDB00718	401584	238862	174163		358920	267131	899331	520628	810781		177534	315801
1574	kaempferol 3-O-glucoside/galactoside	Secondary metabolism	Flavonoids	48676	LC/MS Neg	100006353	3130	447.093					268405	713606	736863	557113	637466	587163	728060	1575050	752975	1184345	1140556	686137
52	kynurenine	Amino acid	Aromatic amino acid metabolism (PEP derived)	15140	LC/MS Pos Early	100000265	2739	209.092	2922-83-0	161166	C00328	HMDB00684	602660	431296	360019	355577	323342	228167	933493	494137	734887	402295	654535	614792
345	lactate	Carbohydrate	Glycolysis	527	LC/MS Polar	482	1468.8	89.0244	79-33-4	612	C00186	HMDB00190	8994767	7549462	6253073	8843423	9876929	12250142	6296068	8942348	6919450	9037245	9459044	7510857
265	leucine	Amino acid	Branched Chain Amino Acids (pyruvate derived)	60	LC/MS Pos Early	397	2864	132.102	61-90-5	6106	C00123	HMDB00687	223233744	185738192	175547152	179673520	209963360	191936736	240993696	276561728	198558960	181097776	204343696	174595952
587	linoleate (18:2n6)	Lipids	Free fatty acid	1105	LC/MS Neg	180	5535	279.233	60-33-3	5280450	C01595	HMDB00673	235625536	93780632	72580360	267862816	325315232	84560888	24539852	57515716	64110076	116660160	62550956	173443824
588	linolenate [alpha or gamma; (18:3n3 or 6)]	Lipids	Free fatty acid	34035	LC/MS Neg	100001337	5450	277.217		5280934	C06426	HMDB03073	20918678	13934506	6425460	38830840	42479328	10174496	3.25733e+06	8104944	6984979	15629585	7536795	20618148
118	lysine	Amino acid	Aspartate family (OAA derived)	1301	LC/MS Pos Early	407	2850	147.113	56-87-1	5962	C00047	HMDB00182	68796896	57198960	44643192	50540344	48717704	70788616	85368304	106181368	64733284	76316144	91692392	84040136
1252	lysylleucine	Peptide	Dipeptide	40020	LC/MS Pos Early	100003196	3370	260.197	7369-79-1	4682588			570286	374694	717628	567613	692979	479713	227461	699682	415943	432494	752705	166582
359	malate	Carbohydrate	TCA cycle	1303	LC/MS Polar	409	3343.1	133.014	6915-15-7	525	C00149	HMDB00156	2466936832	1415245824	1551091328	2233373440	2419752192	1766727424	2630620160	1788266368	2393968640	1455677056	1453461760	2180975360
360	maleate	Carbohydrate	TCA cycle	20676	LC/MS Polar	100000707	2510	115.004	110-16-7	444266	C01384	HMDB00176	4581432	2839403	3450820	3419036	2682771	1923522	2060222	3250328	3017081	3034738	4.04332e+06	3904133
937	malonate	Lipids	Fatty acid, Dicarboxylate	15872	LC/MS Polar	818	3447	103.004	141-82-2;26522-22-85-0	867	C00383	HMDB00691	123196288	187034432	173447200	156063152	156722784	178096848	124267728	191430848	140674496	181268432	195159056	137801440
478	maltose	Carbohydrate	Sucrose, glucose,fructose metabolism	15586	LC/MS Polar	913	3329.4	387.114	6363-53-7	10991489	C00208	HMDB00163	417725		1996588	6231131	6274907		9512629	4409560	13770926	5753740	8996189
481	maltotriose	Carbohydrate	Sucrose, glucose,fructose metabolism	44688	LC/MS Neg	100000276	812	503.162	1109-28-0	439586	C01835	HMDB01262
472	mannitol/sorbitol	Carbohydrate	Sucrose, glucose,fructose metabolism	46142	LC/MS Polar	100001740	2260	181.072		5780	C01507	HMDB00247	28733844	19471560	19395828	21832764	29497966	24234126	48806216	48611360	51470396	31951558	38731640	29333026
485	mannose	Carbohydrate	Sucrose, glucose,fructose metabolism	48153	LC/MS Polar	803	2200	225.062	3458-28-4	18950	C00159	HMDB00169	417695	141817										199662
119	methionine	Amino acid	Aspartate family (OAA derived)	1302	LC/MS Pos Early	415	2526	150.058	63-68-3	6137	C00073	HMDB00696	128818160	124114432	113238920	93940008	107682400	106251376	137839008	170653760	124450504	117433056	135573520	135631072
156	methionine sulfone	Amino acid	Aspartate family (OAA derived)	44878	LC/MS Pos Early	100004635	1250	182.048	820-10-0	69961			8218765	12664210	11801970	7501295	4714641	8449147	3717093	4311188	2044214	8938690	5825844	16363335
120	methionine sulfoxide	Amino acid	Aspartate family (OAA derived)	18374	LC/MS Pos Early	100000039	1272	166.053	3226-65-1	158980	C02989	HMDB02005	21272792	19814592	21438260	15603644	19750900	15896019	20157972	25577712	20640128	24117324	41131100	22611376
524	methyl glucopyranoside (alpha + beta)	Carbohydrate	Sucrose, glucose,fructose metabolism	46144	LC/MS Pos Early	100005864	832	212.113					97289504	60372004	56151840	74372200	81880640	48568048	46570268	53583332	74586032	68986496	47338064	50803616
989	methylphosphate	Cofactors, Prosthetic Groups, Electron Carriers	Oxidative phosphorylation	37070	LC/MS Pos Early	100001805	544	113	7023-27-0	13130		HMDB61711	3299892	3801888	9353772	5183225	2893954	2657357	1536970	2393673	2025629	5240816	3.40348e+06	2878001
268	methylsuccinate	Amino acid	Branched Chain Amino Acids (pyruvate derived)	15745	LC/MS Polar	2051	2800	131.035	498-21-5	10349		HMDB01844	16008205	8590108	7648516	12930521	11874435	12135632	9802874	14674307	11347515	5170426	9532112	14139557
441	myo-inositol	Carbohydrate	Inositol metabolism	1124	LC/MS Polar	363	3506.3	225.062	87-89-8	892	C00137	HMDB00211	24826736	15970031	17367364	14058817	22338828	18093560	11119832	16917170	18399340	20715636	23874296	18002238
1076	N2,N2-dimethylguanosine	Nucleotide	Purine metabolism	35137	LC/MS Pos Early	100001412	2210	312.13	2140-67-2	92919		HMDB04824							176087	110163
123	N6,N6,N6-trimethyllysine	Amino acid	Aspartate family (OAA derived)	1498	LC/MS Pos Early	189	2825	189.16	23284-33-5	440120	C03793	HMDB01325	25626952	24520470	20569288	20161426	22843492	25317784	47743444	36345852	38754032	25525790	22880778	28976562
122	N6-acetyllysine	Amino acid	Aspartate family (OAA derived)	36752	LC/MS Neg	100001734	1059	187.109	692-04-6	92832	C02727	HMDB00206
1060	N6-carbamoylthreonyladenosine	Nucleotide	Purine metabolism	35157	LC/MS Pos Early	100001415	2008	413.142	24719-82-2	161466		HMDB41623	207118	150192	198199	204336	238862	256538	255769	267818	214869	191467	89118	188470
1092	N6-succinyladenosine	Nucleotide	Purine metabolism	48130	LC/MS Neg	100001664	980	382.1	4542-23-8			HMDB00912	254025	127273	119170	292386	131758	82397	285230	285243	188818	104609	238244	135756
218	N-acetyl-1-methylhistidine*	Amino acid	Glutamate family (alpha-ketoglutarate derived)	43255	LC/MS Pos Early	100004299	2100	212.103					4183169	3588363	2794637	5398418	6529089	6.42136e+06	4194400	3513415	3847205	3387313	9027723	6600259
125	N-acetylalanine	Amino acid	Aspartate family (OAA derived)	1585	LC/MS Polar	1110	1564.8	130.051	97-69-8	88064	C02847	HMDB00766	629387	571278	527040	592190	706881	595711	559110	395776	521822	847025	577939	825905
189	N-acetylarginine	Amino acid	Glutamate family (alpha-ketoglutarate derived)	33953	LC/MS Pos Early	100001266	2245	217.13	155-84-0	67427	C02562	HMDB04620	4610227	6565205	4362822	7973588	2433123	3425867	4391547	5223562	5649143	4747988	5029171	3805539
127	N-acetylaspartate (NAA)	Amino acid	Aspartate family (OAA derived)	22185	LC/MS Pos Early	100000787	880	176.055	997-55-7;997-55-7	65065	C01042	HMDB00812	4958115	5595741	5400191	4964956	4661793	5163067	6272205	5543275	5301974	5393397	4554792	4615718
128	N-acetyl-beta-alanine	Amino acid	Aspartate family (OAA derived)	37432	LC/MS Polar	100002102	1762.4	130.051	3025-95-4	76406	C01073		870257	325017	338511	645105	539137	629946	532130		452633	337178	343671	305381
401	N-acetyl-glucosamine 1-phosphate	Carbohydrate	Amino sugar and nucleotide sugar	15741	LC/MS Polar	1212	4052	300.049	31281-59-1	440364	C04256	HMDB01367	901574	741532	1383604	698879	1.64944e+06	1136518	1.00007e+06	944752	1112128	628273	665344	976317
190	N-acetylglutamate	Amino acid	Glutamate family (alpha-ketoglutarate derived)	15720	LC/MS Pos Early	100000282	1050	190.071	5817-08-03	70914	C00624	HMDB01138	3350344	2999140	3.49476e+06	4607848	2408367	2473722	7.47187e+06	6163504	5430624	2848304	3317315	3.44604e+06
191	N-acetylglutamine	Amino acid	Glutamate family (alpha-ketoglutarate derived)	33943	LC/MS Pos Early	100001253	845	189.087	2490-97-3	182230	C02716	HMDB06029	246161	378129	313957	502086	211263	125402	167707		160541	214498	265063	546715
192	N-acetylhistidine	Amino acid	Glutamate family (alpha-ketoglutarate derived)	33946	LC/MS Pos Early	100001293	2065	198.087	39145-52-3	75619	C02997	HMDB32055	683401	447751	406348	505102	479821	441075	733547	861450	702761	392347	545410	1041135
270	N-acetylleucine	Amino acid	Branched Chain Amino Acids (pyruvate derived)	1587	LC/MS Pos Early	1082	2656	174.112	1188-21-2	70912	C02710	HMDB11756			585125		705314	325960			372581		510290	563424
129	N-acetylmethionine	Amino acid	Aspartate family (OAA derived)	1589	LC/MS Neg	1083	1787	190.054	65-82-7	448580	C02712	HMDB11745	566259	802718	663134	566023	675595	607813	647818	684787	497967	610213	511250	935561
146	N-acetylmethionine sulfoxide	Amino acid	Aspartate family (OAA derived)	45428	LC/MS Pos Early	100005463	880	208.064		193368			838764	870624	957766	805147	922940	640655	831507	740736	950218	765015	953803	772800
194	N-acetylproline	Amino acid	Glutamate family (alpha-ketoglutarate derived)	34387	LC/MS Pos Early	100001334	1695	158.081	1074-79-9	322640			22496904	45810160	52526768	30445036	23665914	28923556	35948852	23087260	30493106	15978143	19380256	16826134
13	N-acetylserine	Amino acid	Serine family (phosphoglycerate derived)	37076	LC/MS Pos Early	100001851	811	148.06	97-14-3	65249		HMDB02931	11037985	7228985	8406207	11965542	13916074	12123817	10710024	8702847	10414460	8145671	8567149	11045984
130	N-acetylthreonine	Amino acid	Aspartate family (OAA derived)	33939	LC/MS Pos Early	100001274	1040	162.076	17093-74-2	152204			12517701	18685668	5824059	5303588	5045430	10704506	14003427	8.14372e+06	13865516	8117454	10944800	8800715
56	N-acetyltryptophan	Amino acid	Aromatic amino acid metabolism (PEP derived)	33959	LC/MS Pos Early	100001254	2640	247.108	1218-34-4	700653	C03137	HMDB13713	405285		273741	361857	260466	222610	267477	205478	408366	139094	286213	237342
193	N-alpha-acetylornithine	Amino acid	Glutamate family (alpha-ketoglutarate derived)	32984	LC/MS Pos Early	100000285	2000	175.108	6205-08-09	439232	C00437	HMDB03357	1215786	1311943	1255989	1365818	840403	1.01808e+06	2208091	1708468	1734171	955975	579295	1578465
1542	naringenin	Secondary metabolism	Flavonoids	44663	LC/MS Neg	100000920	3437.3	271.061	67604-48-2	932	C00509	HMDB02670	3.41153e+06	4732755	5478726	6.68281e+06	7.53018e+06	4.17174e+06	4164238	6852375	7023136	12349255	7288861	6492323
1543	naringenin 7-O-glucoside	Secondary metabolism	Flavonoids	37471	LC/MS Neg	100002143	3760	433.114	529-55-5	92794	C09099		108076	1503950	1.03201e+06	1377583	1513432	1735162	1.75548e+06	3005061	1390507	3379091	3.87176e+06	1461018
215	N-delta-acetylornithine	Amino acid	Glutamate family (alpha-ketoglutarate derived)	43249	LC/MS Pos Early	100004523	1877	175.108		9920500			550525568	598978752	543733760	502962464	503047904	566822464	462666240	486572192	438398208	353551136	349072224	519307552
90	N-formylphenylalanine	Amino acid	Aromatic amino acid metabolism (PEP derived)	48433	LC/MS Neg	100006056	2400	192.067	13200-85-6	759256			177575	139778	187427	139715	154352	114012	107466	115414	184453	105623	192720
302	nicotianamine	Amino acid	Amines and polyamines	43026	LC/MS Pos Early	100004035	1800	304.15	34441-14-0	9882882	C05324		587141056	765154880	464850464	573691968	479322208	879599680	832618240	811626560	899530560	617244224	824976256	771922496
965	nicotinamide adenine dinucleotide (NAD+)	Cofactors, Prosthetic Groups, Electron Carriers	Nicotinate and nicotinamide metabolism	5278	LC/MS Neg	1310	1434	662.102	53-84-9	5893	C00003	HMDB00902	391674	758219	831080	394103	326956	515163	2553261	398470	1753862	1290524	578284	1362731
969	nicotinamide ribonucleotide (NMN)	Cofactors, Prosthetic Groups, Electron Carriers	Nicotinate and nicotinamide metabolism	22152	LC/MS Pos Early	1312	766	335.064	1094-61-7	14180	C00455	HMDB00229	27612114	26212264	19310546	27407424	21457576	31578086	26610836	22061448	19167890	27937728	31379692	30941966
970	nicotinamide riboside	Cofactors, Prosthetic Groups, Electron Carriers	Nicotinate and nicotinamide metabolism	33013	LC/MS Pos Early	100001310	2040	255.098	1341-23-7	439924	C03150	HMDB00855	98588720	60185928	77540896	64428544	68464560	51301072	46206092	66632264	57698284	36574424	32551826	37023572
971	nicotinate	Cofactors, Prosthetic Groups, Electron Carriers	Nicotinate and nicotinamide metabolism	1504	LC/MS Pos Early	567	1673	124.039	59-67-6	938	C00253	HMDB01488	58654656	49873380	41740688	67444176	49841996	55656380	35331384	38386736	35589844	22769132	14511603	19161144
973	nicotinate ribonucleoside	Cofactors, Prosthetic Groups, Electron Carriers	Nicotinate and nicotinamide metabolism	33471	LC/MS Pos Early	100001316	1536	256.082	2625-49-2	161234	C05841	HMDB06809	343425632	265003456	274738592	316257728	340847776	292578656	196796048	227654592	202524016	284787744	293449344	262583120
152	N-methylpipecolate	Amino acid	Aspartate family (OAA derived)	47101	LC/MS Pos Early	100005383	1932	144.102	41447-17-0	11862129;11286529			55232372	35533152	62077480	30727926	45096008	39136288	43809044	37469152	38535368	23508116	36165292	30233598
202	N-methylproline	Amino acid	Glutamate family (alpha-ketoglutarate derived)	37431	LC/MS Pos Early	100001956	1335	130.086	475-11-6	557			7225156	7444101	8017616	5679767	3665081	5.71209e+06	8544866	9406546	6311643	5.14392e+06	4613287	7104604
219	N-monomethylarginine	Amino acid	Glutamate family (alpha-ketoglutarate derived)	43586	LC/MS Pos Early	100004488	2845	189.135	53308-83-1	132862	C03884	HMDB29416	42803304	92858688	58102872	67952480	29245110	51139872	83910584	72942968	83589104	41618348	43635084	41731576
637	oleamide	Lipids	Fatty acid amide	32458	LC/MS Neg	1504	6581	280.265	301-02-0	5283387	C19670	HMDB02117	1480202	2134943	11720072	5028553	3504330	1721558	742229	606855	754749	1857790	14182405	35045672
629	oleate/vaccenate (18:1)	Lipids	Free fatty acid	52285	LC/MS Neg	100008930	5655	281.249					369774336	150161728	238519280	313016320	317132992	156337248	161915872	170491648	352367840	131627336	213301152	376468864
195	ornithine	Amino acid	Glutamate family (alpha-ketoglutarate derived)	1493	LC/MS Pos Early	444	2800	133.097	3184-13-2	6262	C00077	HMDB03374	1795762	1588027	793779	1967656	787354	1145443	1622203	1615272	1168983	1069979	1375603	1569191
1119	orotate	Nucleotide	Pyrimidine metabolism	1505	LC/MS Polar	445	1638.1	155.01	50887-69-9	967	C00295	HMDB00226	120330	196063	52852	407279		126616	96526	129787	64702
82	O-sulfo-L-tyrosine	Amino acid	Aromatic amino acid metabolism (PEP derived)	45413	LC/MS Neg	100005384	990	260.023		514186			1.31957e+06	1362607	1185129	1277326	1.22176e+06	1260982	1116438	1054045	1154259	1216123	1457115	1373332
377	oxalate (ethanedioate)	Carbohydrate	Photorespiration	20694	LC/MS Polar	100000841	3803	88.988	144-62-7	971	C00209	HMDB02329	80476216	73138384	63067148	74815704	43564176	79499008	36206820	41041288	31796406	54418496	57964788	29875110
599	palmitate (16:0)	Lipids	Free fatty acid	1336	LC/MS Neg	424	5618	255.233	57-10-3	985	C00249	HMDB00220	993501504	979033664	993595200	780241536	693450688	556150592	592209152	820241984	911500800	504794080	578185344	704544704
673	palmitoylcholine	Lipids	Fatty acid ester	52944	LC/MS Pos Late	100009233	1482	342.337		151731			142922	96266	109162	119754	87199	181713	165340	69256	99064	63266	84685
958	pantothenate	Cofactors, Prosthetic Groups, Electron Carriers	CoA metabolism	1508	LC/MS Pos Early	1024	1667	220.118	137-08-6	6613	C00864	HMDB00210	288578816	221250288	225914624	225885728	235129280	205936240	184268800	166777232	177358176	196965456	207824096	192046528
63	phenylalanine	Amino acid	Aromatic amino acid metabolism (PEP derived)	64	LC/MS Pos Early	460	2878	166.086	63-91-2	6140	C00079	HMDB00159	421500960	411365792	361862528	342852192	460074432	449419072	437943552	470380448	442633632	421931296	514423872	363890560
990	phosphate	Cofactors, Prosthetic Groups, Electron Carriers	Oxidative phosphorylation	42109	LC/MS Pos Early	461	576	98.9842	7664-38-2	1061	C00009	HMDB01429	191870784	205422272	176493552	196227280	163215840	184147344	112958672	164708384	132759328	131994216	141376016	93651264
159	phosphothreonine	Amino acid	Aspartate family (OAA derived)	37453	LC/MS Pos Early	100002076	605	200.032	27530-80-9	1016	C12147					73641
1484	p-hydroxybenzaldehyde	Secondary metabolism	Benzenoids	17665	LC/MS Neg	1276	2040	121.029	123-08-0	126	C00633	HMDB11718	1368644	1557175	841625	1260865	1521380	1307811	2486215	1356977	2625813	1669684	3488563	991127
938	pimelate (heptanedioate)	Lipids	Fatty acid, Dicarboxylate	15704	LC/MS Polar	100000101	2745	159.066	111-16-0	385	C02656	HMDB00857	798424	1092421	1256561	2766062	3136765	2449564	2502795	2094758	2004307	3508171	4760845	1178163
133	pipecolate	Amino acid	Aspartate family (OAA derived)	1444	LC/MS Pos Early	1025	2200	130.086	4043-87-2	849	C00408	HMDB00070	401518368	667849280	559276736	323992064	416423040	457976512	438563488	424270944	281827328	378135392	494391584	346266240
196	proline	Amino acid	Glutamate family (alpha-ketoglutarate derived)	1898	LC/MS Pos Early	480	1603	116.071	147-85-3	145742	C00148	HMDB00162	687324864	643145536	654365312	525522240	618923904	649891584	850528448	940660544	719774336	783720192	774209024	801172032
1175	prolylglycine	Peptide	Dipeptide	40703	LC/MS Pos Early	100003674	2136	173.092	2578-57-6	7408076;6426709			1972336	2652370	2712806	2413167	2153900	2038215	3797344	2681007	3388774	2682290	2889038	3495316
1121	pseudouridine	Nucleotide	Pyrimidine metabolism	33442	LC/MS Neg	821	1100	243.062	1445-07-4	15047	C02067	HMDB00767	62894	34470			145953	84155	297688	158032	281659	143792		238150
987	pterin	Cofactors, Prosthetic Groups, Electron Carriers	Folate Metabolism	43023	LC/MS Pos Early	100004216	1805	164.057	22363-60-4	73000	C00715	HMDB00802	549935	761806	782294	759215	760547	628927	959348	928986	1041144	1293068	1085764	1055843
1027	pyridoxal	Cofactors, Prosthetic Groups, Electron Carriers	Vitamin B metabolism (B6 or B12)	1651	LC/MS Pos Early	491	2343	168.066	65-22-5	1050	C00250	HMDB01545	21949996	12270634	11034652	15352412	15175034	10308732	10111384	10535229	12034727	13079497	10442880	15360158
1029	pyridoxamine	Cofactors, Prosthetic Groups, Electron Carriers	Vitamin B metabolism (B6 or B12)	2150	LC/MS Pos Early	568	2975	169.097	58052-48-5	1052	C00534	HMDB01431	5059231	3377724	3111022	3798085	2748413	2795815	2705717	2759013	3199054	2256347	2040892	2214415
1030	pyridoxate	Cofactors, Prosthetic Groups, Electron Carriers	Vitamin B metabolism (B6 or B12)	31555	LC/MS Polar	100001121	846	182.046	82-82-6	6723	C00847	HMDB00017	8703917	7385121	5523445	7674155	6411759	7472126	7127675	7601163	7378086	5094620	5766062	4896969
1031	pyridoxine (Vitamin B6)	Cofactors, Prosthetic Groups, Electron Carriers	Vitamin B metabolism (B6 or B12)	608	LC/MS Pos Early	936	2442	170.081	58-56-0	1054	C00314	HMDB02075	31424800	22591606	20477872	21280118	21914232	21204732	20564196	20931620	23110318	20260792	15616949	23320100
197	pyroglutamine*	Amino acid	Glutamate family (alpha-ketoglutarate derived)	46225	LC/MS Pos Early	100001540	1900	129.066	2353-44-8	134508			9072153	7430953	6220515	5341588	7188333	6376504	7878657	9238993	6430844	4822315	5857024	7140347
348	pyruvate	Carbohydrate	Glycolysis	48990	LC/MS Polar	823	1083	87.0088	127-17-3	1060	C00022	HMDB00243	4650541	5301276	4171994	4569610	3.56791e+06	5986220	4111361	5423420	4242046	4794637	4162392	3.75419e+06
66	quinate	Amino acid	Aromatic amino acid metabolism (PEP derived)	18335	LC/MS Polar	100000442	2432.9	191.056	77-95-2	6508	C00296	HMDB03072	3566852	3520177	3.4927e+06	3473393	2564321	3400031	8034300	5892236	7192672	5076720	4536726	7.48806e+06
495	raffinose	Carbohydrate	Sucrose, glucose,fructose metabolism	586	LC/MS Polar	879	4300	549.167	17629-30-0	10542	C00492	HMDB03213	293074528	385621472	301380096	328326240	335897088	359981024	214146336	253189408	228516224	347879232	410472480	290187296
406	ribonate	Carbohydrate	Amino sugar and nucleotide sugar	27731	LC/MS Polar	100001007	2425	165.04	5336-08-03	5460677	C01685	HMDB00867	28083902	16894838	14327933	28164738	26454736	28514314	45532460	66884520	53041720	38414280	37257884	34899532
407	ribose	Carbohydrate	Amino sugar and nucleotide sugar	1471	LC/MS Polar	914	1508.2	195.051	50-69-1	5779	C00121	HMDB00283	1008455	513757	1657748	806675	5712952	565703	473926	517649	559152	822079	335255	1429067
429	ribulose/xylulose	Carbohydrate	Amino sugar and nucleotide sugar	48340	LC/MS Polar	100006122	1400	149.046					516203	177126	94901	320239	209162	357685	202942	146185	185434	268730	321282	215352
137	S-adenosylhomocysteine (SAH)	Amino acid	Aspartate family (OAA derived)	42382	LC/MS Neg	197	1832.4	383.114	979-92-0	439155	C00021	HMDB00939	633907	467654	495388	496725	461323	647798	518128	738708	612857	770360	599557	734118
1488	salicylate	Secondary metabolism	Benzenoids	1515	LC/MS Polar	501	802	137.024	69-72-7	338	C00805	HMDB01895	2722234	3536976	7648035	1550085	1591306	723789	1542618	1657692	1212955	513230	2365304	687983
1457	salidroside	Secondary metabolism	Alkaloids	45419	LC/MS Pos Early	100005462	1863	318.155	10338-51-9	159278			6562965	5137800	5225704	5530843	5679979	5283527	2494486	2179676	2765525	5221468	4559925	3925657
939	sebacate (decanedioate)	Lipids	Fatty acid, Dicarboxylate	32398	LC/MS Neg	100001211	1788	201.113	111-20-6	5192	C08277	HMDB00792	273805	203986	162553	122397	281507	227899	227665			211707	266322
16	serine	Amino acid	Serine family (phosphoglycerate derived)	1648	LC/MS Pos Early	503	1239	106.05	56-45-1	5951	C00065	HMDB00187	36120280	31480358	27436708	29213400	25980548	30116272	32369662	38901896	28496424	31786890	27148932	29417212
68	shikimate	Amino acid	Aromatic amino acid metabolism (PEP derived)	15144	LC/MS Polar	100000293	2725	173.046	138-59-0	8742	C00493	HMDB03070	6519726	7073344	6609910	8107111	8879110	7140274	10772486	13451400	10053329	12422811	8277861	18266712
18	S-methylcysteine	Amino acid	Serine family (phosphoglycerate derived)	39592	LC/MS Pos Early	100002749	1955	119.016	1187-84-4	24417		HMDB02108	345488	412075	186020	377366	350778	478852	656219	525170	495645	302878	448362	407020
312	S-methylglutathione	Amino acid	Glutathione metabolism	33944	LC/MS Pos Early	100001259	2200	322.107	2922-56-7	3605667	C11347		1162525	1642156	773890	1019212	1653204	2585193	1.98034e+06	5635523	1564447	1.82204e+06	1265675	2454088
155	S-methylmethionine	Amino acid	Aspartate family (OAA derived)	38127	LC/MS Pos Early	100002183	2584	164.074	3493-12-07	458	C05319					204301			2016454	3952115	2811318	193183	2422408	77604
296	spermidine	Amino acid	Amines and polyamines	485	LC/MS Pos Early	50	3355	146.165	124-20-9	1102	C00315	HMDB01257	20749828	9459239	5935566	12665433	8453899	12042851	19485738	17191052	15602509	12561380	10964518	13039062
199	stachydrine	Amino acid	Glutamate family (alpha-ketoglutarate derived)	34384	LC/MS Pos Early	100001296	1440	144.102	4136-37-2	115244	C10172	HMDB04827	15005943	16718426	10997312	11666612	12894170	16184150	30884578	16435987	27004204	12077590	12813171	22704440
501	stachyose	Carbohydrate	Sucrose, glucose,fructose metabolism	15960	LC/MS Neg	934	920	665.215	10094-58-3	439531	C01613	HMDB03553	714487872	649005248	622540288	811550912	668707584	763957568	653643136	786519360	674126144	797612672	764591104	744731968
887	stigmasterol	Lipids	Sterols	21183	LC/MS Pos Late	100000923	2875	395.367	83-48-7	5280794	C05442	HMDB00937	711476	797379	877496	776070	649785	533348	576265	856968	792408	557592	425141	760655
364	succinate	Carbohydrate	TCA cycle	1437	LC/MS Polar	252	3149	117.019	110-15-6	1110	C00042	HMDB00254	59065272	86906248	70694312	61609272	65974752	72261800	93957840	77124344	90063152	70428896	70252224	64602744
1774	succinimide	Xenobiotics	Chemicals	41888	LC/MS Polar	100003696	2155	116.035	123-56-8	11439	C07273		1.75021e+06	3055475	2143463	1401523	1823987	1.97999e+06	1664973	1096685	1.75591e+06	2149659	2430378	1437685
502	sucrose	Carbohydrate	Sucrose, glucose,fructose metabolism	1519	LC/MS Polar	935	3092	387.114	57-50-1	5988	C00089	HMDB00258	3438983424	4498091008	3863529984	3956491264	4234772992	4319175168	5189983232	5057707008	5411681792	4858558464	4942269440	5103874560
24	sulfate*	Amino acid	Serine family (phosphoglycerate derived)	46960	LC/MS Polar	100002528	3728	96.9601	14808-79-8	1118	C00059	HMDB01448	111197456	177350704	173747632	101715152	98545920	98503576	38810016	41635996	85704080	112953488	149915888	117754216
383	tartronate (hydroxymalonate)	Carbohydrate	Photorespiration	20693	LC/MS Polar	100000840	3700	118.999	80-69-3	45	C02287	HMDB35227	611385	1.02931e+06	528862	1012896	860948	1056930	1034616	1246405	579566	1.02212e+06	1352434	646911
1014	thiamin (Vitamin B1)	Cofactors, Prosthetic Groups, Electron Carriers	Thiamine metabolism	5341	LC/MS Pos Early	873	3050	265.112	59-43-8	1130	C00378	HMDB00235	50980340	29273826	23425352	40795464	40996428	42841964	17639992	23449306	21855716	41296984	41378704	24754782
1015	thiamin monophosphate	Cofactors, Prosthetic Groups, Electron Carriers	Thiamine metabolism	15798	LC/MS Pos Early	523	2378	345.078	532-40-1	3382778	C01081	HMDB02666	2282911	1141324	1.02959e+06	2596605	1.87419e+06	1860179	2288843	1175126	1586720	3135321	3672274	1733653
1008	threonate	Cofactors, Prosthetic Groups, Electron Carriers	Ascorbate metabolism	27738	LC/MS Polar	100001022	2384	135.03	70753-61-6	151152	C01620	HMDB00943	113527664	208774352	193131696	174899696	135007008	145886336	97526120	93650232	115192480	161456096	140712272	171136960
139	threonine	Amino acid	Aspartate family (OAA derived)	1284	LC/MS Pos Early	564	1514	120.066	72-19-5	6288	C00188	HMDB00167	90954904	101037896	90847344	80823048	81034624	90730304	100985936	107816712	94109680	112813408	97239928	123094048
1122	thymidine	Nucleotide	Pyrimidine metabolism	2183	LC/MS Neg	872	1963.7	241.083	50-89-5	5789	C00214	HMDB00273	154969	85072	55898	114233	108813	83906	59323	59871	65805	64722	125077	103550
201	trans-4-hydroxyproline	Amino acid	Glutamate family (alpha-ketoglutarate derived)	32306	LC/MS Pos Early	1001	1064	132.066	51-35-4	5810	C01157	HMDB00725	15367503	10872933	12143831	12282248	12740622	11570610	21027484	38718912	17817120	182809472	18121104	73930096
974	trigonelline (N'-methylnicotinate)	Cofactors, Prosthetic Groups, Electron Carriers	Nicotinate and nicotinamide metabolism	32401	LC/MS Pos Early	100001092	1388	138.055	535-83-1	5570	C01004	HMDB00875	2405006080	3082927104	2706107648	2122580992	2531068416	2291175424	2698593280	3060149248	2567643136	1819194240	1999993600	1853307136
1792	trimethylamine N-oxide	Xenobiotics	Chemicals	40406	LC/MS Pos Early	100003397	2100	76.0757	1184-78-7	1145	C01104	HMDB00925	1357162	877588	1110767	2012931	1.42655e+06	1.50976e+06	1027708	728279	1.65318e+06	1421846	1347287	1185882
69	tryptophan	Amino acid	Aromatic amino acid metabolism (PEP derived)	54	LC/MS Pos Early	565	2986	205.097	73-22-3	6305	C00078	HMDB00929	243284240	189726416	219956864	187429040	226986160	179139840	294118528	309831616	315278208	190825872	260219360	297515168
71	tyrosine	Amino acid	Aromatic amino acid metabolism (PEP derived)	1299	LC/MS Pos Early	815	2430	182.081	60-18-4	6057	C00082	HMDB00158	79124080	105029104	96536648	82656904	91975768	111451304	54966304	81745472	65753416	99847024	82118632	80439704
408	UDP-glucose/UDP-galactose	Carbohydrate	Amino sugar and nucleotide sugar	38670	LC/MS Neg	100002997	645	565.05			C00029	HMDB00286	415768	732400	878649	463457	647122	541019			363409	590111	336549	934166
425	UDP-N-acetylgalactosamine	Carbohydrate	Amino sugar and nucleotide sugar	18396	LC/MS Polar	1257	3730	606.074	108320-87-2	439185	C00203	HMDB00304	877864	994129	837263	469872	1.14087e+06	1.06574e+06	1.01043e+06	467741	1.04734e+06	1.00386e+06	991483	1.48791e+06
413	UDP-N-acetylglucosamine	Carbohydrate	Amino sugar and nucleotide sugar	35162	LC/MS Polar	1249	3708.7	606.074	91183-98-1	445675	C00043	HMDB00290	1.36561e+06	2239797	3.30135e+06	1.8556e+06	2630019	2.00333e+06	2356635	1.33252e+06	1992840	2.72034e+06	3.34031e+06	3.34144e+06
942	undecanedioate	Lipids	Fatty acid, Dicarboxylate	42395	LC/MS Neg	100001617	2440	215.129	1852-04-6	15816		HMDB00888	76090		86681	79737	129204	150764	113898			131816	114453	85264
1125	uracil	Nucleotide	Pyrimidine metabolism	605	LC/MS Pos Early	825	827	113.035	66-22-8	1174	C00106	HMDB00300	570839	734538	611115	1059624	946154	862055	1140256	1382585	957131	540254	707608	1075520
1126	uridine	Nucleotide	Pyrimidine metabolism	606	LC/MS Pos Early	535	1100	245.077	58-96-8	6029	C00299	HMDB00296	66226448	48702880	46956284	59207504	67834376	69470696	55458052	68813504	58505904	67544384	62858848	57415676
1134	uridine 3'-monophosphate (3'-UMP)	Nucleotide	Pyrimidine metabolism	39764	LC/MS Polar	106	3800	323.029	35170-0-7;35170-03-7	101543	C01368		98710	186632	109268	97416	359358	121170	150208	203178	138130	191666	175404	149740
1127	uridine 5'-diphosphate (UDP)	Nucleotide	Pyrimidine metabolism	5345	LC/MS Pos Early	870	560	405.009	21931-53-3	6031	C00015	HMDB00295	255257	598258	515534	369144	279088	404057	245533	92325	204033	494871	615968	466552
1128	uridine 5'-monophosphate (UMP)	Nucleotide	Pyrimidine metabolism	2856	LC/MS Pos Early	869	590	325.043	3387-36-8	6030	C00105	HMDB00288	4082493	3174187	2164669	3929532	4162426	5880974	4377820	3406565	3475931	4803486	6192847	4383149
274	valine	Amino acid	Branched Chain Amino Acids (pyruvate derived)	1649	LC/MS Pos Early	566	2479	118.086	72-18-4	6287	C00183	HMDB00883	122910952	172754304	143208320	156877472	135173984	155084304	161372592	238605056	144839712	209740640	245334624	221961616
1301	valylglutamine	Peptide	Dipeptide	42079	LC/MS Pos Early	100003640	2295	246.145	42854-54-6	5253209			169265			105383	181713
1142	valylglycine	Peptide	Dipeptide	40475	LC/MS Pos Early	100003641	2444	175.108	686-43-1	136487			505909		306261	410917	602750			274848		507233	347517
1259	valylleucine	Peptide	Dipeptide	39994	LC/MS Pos Early	100003210	3138	231.17	22906-55-4	352039			399998	134410	172837	265432	399675	230257	105618		135938	272166	220005	106765
1081	xanthine	Nucleotide	Purine metabolism	3147	LC/MS Pos Early	1004	1032	153.041	69-89-6	1188	C00385	HMDB00292	2803801	1992485	1915702	2402617	2680782	2754463	3758528	3.12696e+06	3259518	2953234	2478473	3148665
1082	xanthosine	Nucleotide	Purine metabolism	15136	LC/MS Pos Early	100000299	1275	285.083	146-80-5	64959	C01762	HMDB00299	11053195	7343684	5178344	12093304	11165746	15362484	7158026	6778484	6861788	11806273	12202271	11404156
74	xanthurenate	Amino acid	Aromatic amino acid metabolism (PEP derived)	15679	LC/MS Pos Early	100000015	2236	206.045	59-007	5699	C02470	HMDB00881	574341	1113832	1194105	1010837	1017092	1285088		674857		480056	85130	602178

## Sheet: ScaledImpData
												SAMPLE NAME	UNAZ-00336	UNAZ-00337	UNAZ-00338	UNAZ-00339	UNAZ-00340	UNAZ-00341	UNAZ-00342	UNAZ-00343	UNAZ-00344	UNAZ-00345	UNAZ-00346	UNAZ-00347	UNAZ-00348	UNAZ-00349	UNAZ-00350	UNAZ-00351	UNAZ-00352	UNAZ-00353	UNAZ-00354	UNAZ-00355	UNAZ-00356	UNAZ-00357	UNAZ-00358	UNAZ-00359	UNAZ-00360	UNAZ-00361	UNAZ-00362	UNAZ-00363	UNAZ-00364	UNAZ-00365
												CLIENT IDENTIFIER	Jack 1	Jack 2	Jack 3	Jack 4	Jack 5	Jack 6	G5-6	G5-6	G5-6	G6-1	G6-1	G6-1	Jack 1 (Immature)	Jack 2 (Immature)	Jack 3 (Immature)	Jack 4 (Immature)	Jack 5 (Immature)	Jack 6 (Immature)	ASN8	ASN8	ANS15	ANS15	ASN17	ASN17	PS14	PS14	PS17	PS17	PS19	PS19
												SAMPLE ID	2731176	2731170	2731179	2731171	2731186	2731192	2731180	2731197	2731182	2731195	2731169	2731172	2731193	2731196	2731189	2731188	2731199	2731178	2731166	2731167	2731194	2731187	2731190	2731177	2731185	2731184	2731175	2731181	2731173	2731168
												PARENT SAMPLE ID	2639012	2639013	2639014	2639015	2639016	2639017	2639018	2639019	2639020	2639021	2639022	2639023	2639024	2639025	2639026	2639027	2639028	2639029	2639030	2639031	2639032	2639033	2639034	2639035	2639036	2639037	2639038	2639039	2639040	2639041
												DEVELOPMENT STAGES	Mature Seed	Mature Seed	Mature Seed	Mature Seed	Mature Seed	Mature Seed	Mature Seed	Mature Seed	Mature Seed	Mature Seed	Mature Seed	Mature Seed	Immature seeds	Immature seeds	Immature seeds	Immature seeds	Immature seeds	Immature seeds	Immature seeds	Immature seeds	Immature seeds	Immature seeds	Immature seeds	Immature seeds	Immature seeds	Immature seeds	Immature seeds	Immature seeds	Immature seeds	Immature seeds
												GENOTYPE	Wildtype --JACK plant 1	Wildtype --JACK plant 1	Wildtype -- JACK plant 1	Wildtype -- JACK plant 2	Wildtype -- JACK plant 2	Wildtype -- JACK plant 2	EGF line-- G5-6 plant	EGF line-- G5-6 plant	EGF line-- G5-6 plant	EGF line-- G6-1 plant	EGF line-- G6-1 plant	EGF line-- G6-1 plant	Wildtype --JACK plant 1	Wildtype --JACK plant 1	Wildtype --JACK plant 2	Wildtype --JACK plant 2	Wildtype --JACK plant 3	Wildtype --JACK plant 3	ASN4_1_3--8 plant	ASN4_1_3--8 plant	ASN4_1_3--15 plant	ASN4_1_3--15 plant	ASN4_1_3--17 plant	ASN4_1_3--17 plant	PS3_4_6--14 Plant	PS3_4_6--14 Plant	PS3_4_6--17 Plant	PS3_4_6--17 Plant	PS3_4_6--19 Plant	PS3_4_6--19 Plant
												GROUP NUMBER	1	1	1	1	1	1	2	2	2	2	2	2	3	3	3	3	3	3	4	4	4	4	4	4	5	5	5	5	5	5
PATHWAY ORDER	BIOCHEMICAL	SUPER PATHWAY	SUB PATHWAY	COMP ID	PLATFORM	CHEMICAL ID	RI	MASS	CAS	PUBCHEM	KEGG	Group HMDB	WTM	WTM	WTM	WTM	WTM	WTM	EGF	EGF	EGF	EGF	EGF	EGF	WTI	WTI	WTI	WTI	WTI	WTI	ASN	ASN	ASN	ASN	ASN	ASN	PS3	PS3	PS3	PS3	PS3	PS3
827	1-(1-enyl-palmitoyl)-2-palmitoyl-GPC (P-16:0/16:0)*	Lipids	Phospholipids	52716	LC/MS Pos Late	100009162	2454	718.575		11146967			0.6591	0.6591	0.6591	0.6591	0.6591	0.6591	0.6591	0.6591	0.6591	0.6591	0.6591	0.6591	0.8471	0.9019	1.0267	1.2731	1.3226	1.1244	0.8897	0.7884	1.0773	1.1353	1.3868	1.3407	0.7296	0.8183	1.2008	0.9733	0.6591	0.9244
835	1,2-dilinolenoyl-GPC (18:3/18:3)*	Lipids	Phospholipids	53179	LC/MS Pos Late	100009344	1800	778.538					5.8998	11.3942	7.967	10.0499	8.1784	11.7991	7.6958	10.3434	6.9683	10.3417	4.6933	7.5834	0.3105	0.4922	0.4842	0.7953	1.0311	0.8988	1.1577	0.9689	0.474	0.8051	0.754	0.691	0.559	0.7661	0.687	1.0683	0.598	0.8675
807	1,2-dilinoleoyl-GPA (18:2/18:2)*	Lipids	Phospholipids	52680	LC/MS Polar	100009072	914	695.466					0.8535	0.8824	0.7205	0.7242	1.0082	0.8423	0.9638	0.8108	0.8004	0.8608	0.6938	0.8276	1.0273	1.2474	0.9852	1.2941	1.2688	1.2609	1.3365	1.4162	1.258	1.1732	0.8904	1.0164	1.0041	1.2196	0.9959	1.1141	0.8944	1.2031
806	1,2-dilinoleoyl-GPC (18:2/18:2)	Lipids	Phospholipids	52603	LC/MS Pos Late	100008903	2006	782.569	998-06-1	5288075			2.144	2.5674	2.1451	2.1815	2.237	2.6931	2.5409	2.8131	2.1505	2.8182	2.4676	2.8082	0.5108	0.7108	0.6642	0.9011	0.9778	0.775	0.7556	0.7969	0.5244	0.8426	0.8302	0.8579	0.9493	1.001	0.999	1.2954	0.8944	1.3193
836	1,2-dilinoleoyl-GPE (18:2/18:2)*	Lipids	Phospholipids	53174	LC/MS Pos Late	100009217	2083	740.522		9546812			2.3706	3.2374	2.6275	2.7433	2.6252	3.2079	3.0548	3.5309	2.5356	3.8451	2.7875	3.8578	0.4692	0.6481	0.4951	0.7747	0.8504	0.7221	0.6762	0.8459	0.6568	0.8757	0.6771	1.0135	0.7674	0.9865	0.8096	1.1438	0.9167	1.1906
828	1,2-dioleoyl-GPC (18:1/18:1)*	Lipids	Phospholipids	52457	LC/MS Pos Late	100008905	2346	786.601	4235-95-4	10350317			0.4514	0.3684	0.393	0.331	0.5404	0.5383	0.4199	0.6028	0.7365	0.3454	1.4189	1.1793	0.7624	0.9266	0.9148	1.1432	1.4351	1.2584	0.5806	0.3521	2.0394	2.2377	3.7276	5.1057	1.0734	1.5436	1.2738	1.2848	1.3354	1.2847
845	1,2-dioleoyl-GPE (18:1/18:1)	Lipids	Phospholipids	52609	LC/MS Pos Late	100008906	2485	744.554	4004-05-01	9546757			0.8009	0.7202	0.6371	0.5556	1.0301	1.0567	0.9355	1.1154	1.3271	0.6181	2.6871	1.9527	0.7476	0.7819	0.6341	1.0166	0.8233	0.895	0.8144	0.3683	1.7675	1.5504	2.4271	4.0151	1.0381	1.3229	0.9834	0.8962	1.317	1.3458
805	1,2-dipalmitoyl-GPC (16:0/16:0)	Lipids	Phospholipids	19130	LC/MS Pos Late	100000657	2365	734.569	63-89-8	452110		HMDB00564	2.5826	2.6064	1.9282	1.5112	2.7725	2.4213	1.9884	2.6786	1.9633	2.6008	2.6351	2.2053	0.5593	0.66	0.6974	0.7405	0.9979	0.9984	1.239	1.0469	1.0016	0.9463	0.8951	0.9735	0.619	0.6659	0.8129	0.7825	0.5294	0.634
802	1,2-dipalmitoyl-GPG (16:0/16:0)	Lipids	Phospholipids	52625	LC/MS Polar	100000652	735	721.503		11846227			0.3012	0.2267	0.1968	0.1833	0.2043	0.2074	0.1203	0.1433	0.0991	0.2865	0.2642	0.1796	1.0158	1.1115	0.9406	1.2382	1.3324	1.3136	1.4243	1.093	1.3659	1.3167	1.3231	1.5669	1.0842	1.1764	1.3503	1.2744	0.945	0.9842
529	1,5-anhydroglucitol (1,5-AG)	Carbohydrate	Sucrose, glucose,fructose metabolism	20675	LC/MS Neg	100000580	802	163.061	154-58-5	64960	C07326	HMDB02712	0.4715	0.5207	0.0841	0.0841	0.375	0.3594	0.3258	0.3092	0.4797	0.2973	0.3606	0.3514	0.8326	1	1.3098	1.3035	1.173	1.0931	1.0531	0.3764	1.0138	1.0042	1.1293	1.0409	1.0685	1.0124	1.1054	1.0808	1.0053	0.949
540	10-nonadecenoate (19:1n9)	Lipids	Free fatty acid	33972	LC/MS Neg	100001277	5780	295.264	73033-09-7	5312513		HMDB13622	0.8566	0.4878	0.5894	0.6952	0.6133	0.3586	0.384	0.5755	1.1485	0.3586	0.5517	0.6649	0.9406	1.401	1.3669	1.5607	1.8003	2.6257	1.7427	1	2.3946	1.5978	1.7756	1.6172	0.8354	2.1068	2.0619	1.4429	0.6372	0.8146
651	12,13-DiHOME	Lipids	Oxylipins	38395	LC/MS Neg	62	5137	313.238	263399-35-5	10236635	C14829	HMDB04705	2.0032	1.5077	1.6246	1.7863	1.4884	1.2952	0.9916	0.8782	1.4442	1.0854	1.7197	0.9111	0.6053	0.6896	0.9287	1.0084	1.1775	0.782	0.9772	0.6505	1.0116	1.0272	1.1712	1.0318	0.6945	0.7723	0.9071	0.8882	0.9599	0.8321
648	13-HODE + 9-HODE	Lipids	Oxylipins	37752	LC/MS Neg	100002196	5275	295.228		43013			1.5651	1.6461	1.4052	1.7741	1.3382	1.2206	1.2986	1.5149	1.6471	1.0911	1.7381	1.1829	0.6886	0.7643	0.7777	0.8561	0.9978	0.9619	1.1087	1.0555	0.7779	0.8838	0.9775	1.0022	0.6912	0.8554	0.8822	0.8335	0.742	0.8455
454	1-kestose	Carbohydrate	Sucrose, glucose,fructose metabolism	22012	LC/MS Neg	100000980	1054	503.162	470-69-9	440080	C03661	HMDB11729	0.4391	0.4391	0.4391	0.4391	0.4391	0.4391	0.4391	0.4391	0.4391	0.4391	0.4391	0.4391	1.7582	1.6233	1.6896	1.3918	0.9244	0.9813	0.4391	0.7232	1.0479	1.2494	1.8651	1.4622	0.791	0.8491	1.0187	0.9447	0.6571	0.5872
808	1-linolenoyl-GPA (18:3)*	Lipids	Phospholipids	52693	LC/MS Polar	100009084	1464	431.22					0.4924	0.5724	0.5127	0.6246	1.009	0.876	0.5469	0.6652	0.4793	0.9004	0.5654	0.5068	1.1662	1.1172	0.8515	1.6468	1.8364	1.6525	1.7558	2.0602	1.9351	1.8433	1.0375	1.6533	0.991	1.3469	1.263	2.0787	0.7987	0.986
758	1-linolenoyl-GPC (18:3)*	Lipids	Phospholipids	45951	LC/MS Pos Late	100005350	1422	518.324					0.6795	1.2141	0.6968	1.2294	1.8946	0.6267	1.1311	1.6806	1.0996	1.2267	0.8443	1.2302	0.6267	0.665	0.6411	0.985	1.1491	1.1375	0.6267	0.6267	0.871	0.9766	0.8465	1	0.6365	0.873	0.6267	1.6809	0.6267	1.1739
809	1-linoleoyl-2-linolenoyl-GPA (18:2/18:3)*	Lipids	Phospholipids	52695	LC/MS Polar	100009086	925	693.45					0.8072	1.03	0.8113	0.9244	1.1578	0.96	0.935	0.8996	0.8161	0.9223	0.5519	0.7511	1.0115	1.1579	0.8936	1.2165	1.2743	1.3333	1.6246	1.5121	1.2696	1.2313	0.9885	1.0812	0.8871	1.143	0.9636	1.1608	0.7616	1.0793
839	1-linoleoyl-2-linolenoyl-GPC (18:2/18:3)*	Lipids	Phospholipids	53176	LC/MS Pos Late	100009343	1939	780.554					2.9786	4.418	3.4648	3.8704	3.5139	4.5612	3.8114	4.8	3.3042	4.8294	2.9049	3.8751	0.4539	0.7044	0.5553	0.9408	1.0218	0.8446	0.9782	0.9139	0.5175	0.8814	0.8509	0.8294	0.8238	0.9406	0.9199	1.2798	0.7747	1.1075
810	1-linoleoyl-GPA (18:2)*	Lipids	Phospholipids	52690	LC/MS Neg	100009082	5483	433.236				HMDB07856	0.8234	0.3339	0.9767	0.7882	0.7581	0.8942	0.5723	0.6671	0.6931	0.9998	0.5969	0.9337	1.1592	2.4599	1.534	2.1208	2.2375	1.8466	0.695	1.2827	3.2344	3.242	1.3153	2.5999	0.801	2.0075	1.1767	2.0012	1.0002	0.8558
713	1-linoleoyl-GPC (18:2)	Lipids	Phospholipids	34419	LC/MS Pos Late	100001395	1465	520.34		11988421	C04100	HMDB10386	0.9519	1.0804	0.7523	1.1002	1.2204	0.2678	1.0575	1.2103	1.0188	1.2278	0.9812	1.492	0.8416	0.2678	0.2678	0.2678	0.2678	0.2678	0.2678	0.2678	0.2678	0.3564	0.7274	0.2678	0.2678	0.2678	0.2678	0.441	0.2678	0.2678
714	1-linoleoyl-GPE (18:2)*	Lipids	Phospholipids	32635	LC/MS Neg	100001570	5900	476.278		52925130		HMDB11507	1.2759	0.9927	1.8048	1.0888	1.1474	1.2692	1.0072	2.1568	1.6966	1.5866	0.7774	1.721	0.4457	0.6158	0.5063	0.8619	1.2165	1.0748	0.3889	0.5127	0.9928	1.1305	0.4399	0.8182	0.5648	1.4366	0.8865	1.7007	0.3594	0.6381
715	1-linoleoyl-GPI (18:2)*	Lipids	Phospholipids	36594	LC/MS Neg	100001778	5494	595.289					0.7217	0.7856	0.6768	0.5879	0.5188	0.5045	0.4205	0.5362	0.5339	0.4848	0.525	0.5809	1.004	1.5815	1.1777	2.3077	2.049	2.1617	1.2908	1.378	2.1673	2.0608	0.5601	1.8717	0.996	2.304	1.5658	2.5505	0.6428	2.9441
229	1-methylguanidine	Amino acid	Glutamate family (alpha-ketoglutarate derived)	48114	LC/MS Pos Early	100000715	2149	74.0713	22661-87-6	10111	C02294	HMDB01522	1.8831	1.525	1.456	1.7669	1.6474	1.8492	1.1269	1.5579	0.9899	1.3125	1.6811	1.058	0.7391	0.6872	0.8822	0.8308	0.9433	0.7084	0.7004	0.861	0.8474	0.9332	0.8228	0.6601	1.1203	1.0101	1.1246	0.9807	1.0802	0.9236
211	1-methylhistidine	Amino acid	Glutamate family (alpha-ketoglutarate derived)	30460	LC/MS Pos Early	100001051	2755	170.092	332-80-9	92105	C01152	HMDB00001	1.3239	0.6571	0.3901	0.6854	0.6854	1.2168	0.764	0.4514	0.4873	0.4053	0.4878	0.5671	1.5722	1.2439	1.7874	1.5921	0.9323	1.0153	1.2659	1.2186	1.0619	0.9448	1.0446	0.8754	1.0504	0.8506	1.1427	1.25	1.3788	0.9847
165	1-methylimidazoleacetate	Amino acid	Glutamate family (alpha-ketoglutarate derived)	32350	LC/MS Pos Early	100001208	2064	141.066	2625-49-2	75810	C05828	HMDB02820	0.6113	0.8856	0.7053	0.8588	1.0838	1.0492	1.0503	0.7098	1.1098	0.6576	0.8359	1.4059	1.4887	1.3394	1.3799	1.3694	0.9935	0.9017	2.0263	1.717	0.8072	0.7651	0.7171	0.6303	1.0065	0.9933	1.0641	1.3428	0.977	1.0375
860	1-oleoyl-2-linolenoyl-GPI (18:1/18:3)*	Lipids	Phospholipids	52733	LC/MS Polar	100009180	923	857.519					2.0243	1.7506	1.6334	2.5277	1.8428	2.7471	2.1033	2.6326	2.0362	2.3963	2.2469	2.2188	0.8652	0.9205	0.8019	1.0347	0.9753	0.8368	0.7463	0.9285	0.7078	0.9759	0.6594	0.8629	0.9535	0.8685	1.0241	1.2174	0.8912	0.8516
811	1-oleoyl-2-linoleoyl-GPC (18:1/18:2)*	Lipids	Phospholipids	52453	LC/MS Pos Late	100008981	2165	784.585					1.1145	1.0707	0.9793	0.9153	1.2474	1.2402	1.2183	1.4315	1.2841	1.1198	1.8391	1.9068	0.47	0.6793	0.5589	0.8655	0.865	0.8064	0.5528	0.5176	0.8502	1.0922	1.1886	1.5499	0.7829	0.8936	0.8113	1.0207	0.7869	1.1387
812	1-oleoyl-2-linoleoyl-GPE (18:1/18:2)*	Lipids	Phospholipids	52687	LC/MS Pos Late	100009078	2270	742.538		9546753		HMDB05349	1.3913	1.6275	1.3582	1.3192	1.7575	2.0345	1.8092	2.1278	1.8517	1.5971	2.7146	2.901	0.5206	0.7422	0.5273	0.8245	0.7297	0.7515	0.6159	0.6004	0.8801	1.0031	0.9004	1.5148	0.7221	0.9545	0.7066	0.9969	0.8805	1.1586
682	1-oleoylglycerol (18:1)	Lipids	Glycerolipids	21184	LC/MS Neg	100000924	6500	281.249	111-03-5	5283468		HMDB11567	2.6225	0.3359	0.5605	1.0956	1.1375	0.5033	0.6996	1.1411	0.9897	0.3678	0.8335	1.275	1.6607	0.5751	0.8598	1.5292	1.7282	1.1286	0.4842	0.2492	1.8485	2.0502	0.6397	0.9125	1.5706	1.0103	1.5232	1.1791	0.9323	0.7795
780	1-oleoyl-GPA (18:1)	Lipids	Phospholipids	36812	LC/MS Neg	100001671	5615	435.252	325465-93-8	5497152			0.2051	0.0942	0.1405	0.0942	0.1153	0.2611	0.1072	0.0942	0.1357	0.1533	0.1679	0.1258	2.6631	3.144	2.2565	2.6852	2.411	2.5952	1.0392	0.6646	4.8518	3.065	3.0704	2.7348	1.1614	2.5627	1.5825	0.9608	0.5223	0.6609
718	1-oleoyl-GPC (18:1)	Lipids	Phospholipids	48258	LC/MS Pos Late	100001272	1540	522.355	19420-56-5	16081932		HMDB02815	0.0979	0.0358	0.0445	0.0515	0.0896	0.0557	0.0552	0.0475	0.0764	0.0479	0.1334	0.0811	1.0818	1.352	1.2829	1.5271	1.8876	1.9052	1.1576	0.7654	2.062	1.942	2.4132	2.6609	1.0967	1.1063	1.193	1.1581	0.8881	0.9182
719	1-oleoyl-GPE (18:1)	Lipids	Phospholipids	35628	LC/MS Neg	100001569	6125.1	478.294	89576-29-4	9547071		HMDB11506	0.1983	0.0774	0.0931	0.0774	0.1705	0.201	0.0774	0.0774	0.3022	0.1513	0.2326	0.216	1.5315	1.741	1.3142	1.9949	1.9305	1.7299	0.9641	0.5658	2.909	1.6561	2.1875	2.0142	1.0091	2.0851	1.6318	1	0.6257	0.6623
720	1-oleoyl-GPI (18:1)*	Lipids	Phospholipids	36602	LC/MS Neg	100001777	5599	597.305					0.1053	0.0878	0.1134	0.0878	0.0878	0.0878	0.2261	0.1827	0.2014	0.1418	0.1321	0.2439	1.7613	1.8629	1.6686	1.9183	1.3904	1.4939	0.784	0.479	2.2613	1.4522	1.7517	1.2974	1	1.6706	1.2284	1.0777	0.5173	0.9079
831	1-palmitoleoyl-2-linoleoyl-GPC (16:1/18:2)*	Lipids	Phospholipids	52683	LC/MS Pos Late	100009075	2003	756.554					3.7525	6.0374	3.4919	4.1189	3.6347	5.2949	4.4692	4.857	4.0204	6.4789	5.091	6.6154	0.5123	0.6204	0.5147	0.8803	0.969	0.8724	0.8246	0.9225	0.5895	0.852	0.8495	1.031	0.8458	0.907	0.8155	1.1798	0.7397	1.1066
804	1-palmitoyl-2-arachidonoyl-GPE (16:0/20:4)*	Lipids	Phospholipids	52464	LC/MS Pos Late	100008990	2198	740.522		9546800		HMDB05323	0.1834	0.2226	0.1647	0.1391	0.1677	0.1839	0.2229	0.1277	0.1682	0.2042	0.1241	0.2625	0.9442	1.0838	1.2241	1.1947	1.4728	1.332	0.8848	1.0187	1.3338	1.42	0.9813	1.4282	1.3193	1.4074	1.3421	1.5019	1.2214	1.3788
814	1-palmitoyl-2-linolenoyl-GPA (16:0/18:3)*	Lipids	Phospholipids	52694	LC/MS Polar	100009089	925	669.45					1.0761	1.4364	1.0413	1.188	1.3948	1.2165	1.027	0.9891	0.9448	1.1049	0.7088	0.8571	0.6986	0.9695	0.7277	1.0589	1.0265	1.075	1.6301	1.5798	1.0435	1.0109	0.8034	0.9722	0.7024	0.9533	0.7643	0.8859	0.659	0.738
815	1-palmitoyl-2-linolenoyl-GPC (16:0/18:3)*	Lipids	Phospholipids	52684	LC/MS Pos Late	100009076	2034	756.554					2.7047	4.1269	2.9735	3.4244	3.112	4.2231	2.5846	3.5022	2.6201	3.7931	2.5514	3.1692	0.3806	0.5883	0.5162	0.737	0.891	0.8385	1.1519	1.1635	0.5627	0.9049	0.8722	1.0143	0.6957	0.816	0.8079	0.9857	0.6392	0.9506
817	1-palmitoyl-2-linoleoyl-GPA (16:0/18:2)*	Lipids	Phospholipids	52679	LC/MS Polar	100009070	920	671.466		9547167		HMDB07860	0.6868	0.7068	0.5896	0.5911	0.7541	0.654	0.578	0.4882	0.5103	0.5435	0.505	0.5598	1.1006	1.3568	1.052	1.5176	1.3427	1.4215	1.4051	1.5915	1.5237	1.2501	0.8916	1.0951	1.0196	1.3743	0.9804	1.0737	0.8835	1.0416
795	1-palmitoyl-2-linoleoyl-GPC (16:0/18:2)	Lipids	Phospholipids	42446	LC/MS Pos Late	1537	2160	758.569	40811-94-7	5287971			1.4013	1.6686	1.3432	1.4902	1.499	1.7573	1.2465	1.4172	1.1411	1.606	1.4229	1.7133	0.5187	0.7146	0.6553	0.8738	0.9607	0.8641	0.8804	0.9923	0.6452	0.9031	0.804	0.9584	0.9443	1.0077	0.9611	1.1583	0.795	1.2452
796	1-palmitoyl-2-linoleoyl-GPE (16:0/18:2)	Lipids	Phospholipids	42449	LC/MS Pos Late	100001870	2275	716.522		9546747		HMDB05322	1.4103	1.819	1.4531	1.4844	1.4189	1.7954	1.4506	1.5989	1.2691	1.6237	1.3378	1.738	0.5371	0.7143	0.6117	0.7961	0.9007	0.8494	0.8725	0.9809	0.689	0.9013	0.6693	0.9664	0.8354	1.0191	0.8608	1.1315	0.853	1.1486
797	1-palmitoyl-2-linoleoyl-GPI (16:0/18:2)	Lipids	Phospholipids	52450	LC/MS Polar	1528	910	833.518					1.0701	1.1741	1.0163	1.13	1.1345	1.2975	1.0003	1.153	0.9682	1.2163	1.1583	1.1349	0.9172	0.8741	0.8247	0.9481	0.9997	0.8793	0.8626	1.0505	0.7818	0.9863	0.7182	0.9708	1.0033	0.8963	1.112	1.1332	0.899	0.876
801	1-palmitoyl-2-oleoyl-GPC (16:0/18:1)	Lipids	Phospholipids	52461	LC/MS Pos Late	1539	2358	760.585	26853-31-6;26853-31-6	6436017			0.7698	0.6406	0.5928	0.5348	0.8552	0.7582	0.5619	0.7439	0.7582	0.5095	1.2834	1.0361	0.7398	0.8788	0.9639	1.0522	1.2245	1.2026	0.9606	0.7667	1.5998	1.5926	2.1528	2.4573	1.1825	1.3077	1.3231	1.1923	1.073	1.2946
800	1-palmitoyl-2-oleoyl-GPE (16:0/18:1)	Lipids	Phospholipids	19263	LC/MS Pos Late	1526	2509	718.538	26662-94-2	5283496		HMDB05320	0.6129	0.6826	0.5746	0.541	0.7577	0.8499	0.5892	0.7691	0.7518	0.5274	1.1826	1.0201	0.9197	0.9799	0.9284	1.051	1.0522	1.0298	0.898	0.7433	1.293	1.4038	1.5959	2.1687	1.229	1.2522	1.1192	1.1222	1.2108	1.3499
826	1-palmitoyl-2-oleoyl-GPG (16:0/18:1)	Lipids	Phospholipids	52448	LC/MS Polar	100000641	745	747.519		5283509			0.3429	0.2977	0.4455	0.4765	0.5991	0.3308	0.5771	0.3555	0.5133	0.3854	0.8749	0.7868	1.2251	1.4165	1.2281	1.5422	0.8424	1.4495	1.3189	1.0514	0.9486	0.8994	1.7811	2.1214	1.6058	1.575	1.7722	1.7985	1.354	1.3998
840	1-palmitoyl-2-palmitoleoyl-GPC (16:0/16:1)*	Lipids	Phospholipids	52470	LC/MS Pos Late	100008984	2160	732.554					2.3987	3.1087	2.2016	2.2753	2.6902	3.32	2.3735	2.566	2.6259	2.6681	3.6261	3.2397	0.4618	0.645	0.6296	0.7111	0.9698	0.9588	0.9891	1.0109	0.7456	0.967	1.5506	1.3976	0.822	0.7461	0.8723	0.8101	0.64	0.7047
856	1-palmitoyl-2-stearoyl-GPC (16:0/18:0)	Lipids	Phospholipids	52616	LC/MS Pos Late	100008921	2653	762.601	59403-51-9				1.2658	1.2258	0.9303	0.7671	1.2335	1.0257	1.0591	1.0871	0.6852	1.3343	1.2087	0.9893	0.5636	0.7443	0.9979	0.5942	1.1964	1.2539	0.7571	0.9241	1.2126	1.4462	1.1697	1.29	0.8843	0.7069	0.8248	0.9866	0.9285	1.0021
683	1-palmitoylglycerol (16:0)	Lipids	Glycerolipids	21127	LC/MS Neg	100000827	6400	255.233	542-44-9	14900		HMDB31074	3.6737	1.2924	1.6981	2.8304	2.2149	1.2312	1.3897	1.097	2.3018	1.1608	2.3194	1.6374	0.8331	0.7251	0.7672	0.8579	0.9569	0.978	0.8824	1.058	0.9066	0.8899	0.7218	0.9059	0.7408	1.3422	1.022	0.9134	0.64	0.7513
722	1-palmitoyl-GPA (16:0)	Lipids	Phospholipids	34428	LC/MS Neg	100001445	5600	409.236	17618-08-5	6419701	C04036	HMDB00327	0.3231	0.0615	0.2609	0.1213	0.2306	0.1592	0.1977	0.2099	0.1928	0.2066	0.1128	0.1442	2.3414	2.3848	1.9927	1.5477	2.0715	2.0601	0.9538	1.0462	2.3487	1.6127	1.8038	1.3024	1.183	2.0661	1.7268	1.0837	0.5168	0.2763
723	1-palmitoyl-GPC (16:0)	Lipids	Phospholipids	33955	LC/MS Pos Late	100001263	1525	496.34	17364-16-8	86554		HMDB10382	0.5204	0.2054	0.2121	0.3078	0.3837	0.3146	0.2141	0.2053	0.2294	0.2489	0.388	0.298	0.9224	1.0904	1.0614	1.2523	1.0708	1.1463	1.0136	0.9475	1.084	1.3341	1.3404	1.5501	1.0198	1.0587	1.1224	1.1929	0.9864	1.1448
724	1-palmitoyl-GPE (16:0)	Lipids	Phospholipids	35631	LC/MS Neg	100001567	6057.2	452.278		9547069		HMDB11503	0.8828	0.3776	0.6046	0.4005	0.4777	0.373	0.2694	0.551	0.655	0.3953	0.3902	0.4276	1.3505	1.4408	1.2896	1.5637	1.6169	1.4468	1.1136	0.8629	1.7991	1.5957	1.4915	1.3707	1.2852	2.6986	2.1341	1.2851	0.7205	0.8864
765	1-palmitoyl-GPG (16:0)*	Lipids	Phospholipids	45970	LC/MS Neg	100005717	5570	483.273		3300276			0.1225	0.0748	0.0901	0.0745	0.0506	0.0338	0.0826	0.0585	0.1478	0.0659	0.13	0.0772	1.3158	1.501	1.3764	1.4508	1.3413	1.5615	1.859	0.7588	1.7627	1.251	1.4021	1.0475	0.9834	1.6541	1.4812	1.0166	0.5916	1.7253
725	1-palmitoyl-GPI (16:0)*	Lipids	Phospholipids	35305	LC/MS Neg	100001655	5564	571.289				HMDB61695	1.6106	0.7247	1.2039	0.5907	0.6013	0.6198	0.9232	1.2835	1.1984	0.9044	0.6578	1.4847	1.2491	1.3087	1.3608	1.2794	0.9489	1.1432	0.9223	0.6496	1.3297	1.0047	1.1921	0.8193	0.914	1.6793	1.4229	0.8025	0.4691	0.9953
820	1-stearoyl-2-linoleoyl-GPC (18:0/18:2)*	Lipids	Phospholipids	52452	LC/MS Pos Late	100008980	2380	786.601					1.0875	1.1599	0.9385	0.9922	0.9715	1.0828	1.0748	1.0788	0.9166	1.3109	1.1191	1.1457	0.5499	0.7255	0.7835	0.8559	1.0674	1.0201	0.7928	0.872	0.8461	1.0461	0.9102	1.0078	0.9462	1.0587	0.9598	1.1168	0.8639	1.3477
821	1-stearoyl-2-linoleoyl-GPE (18:0/18:2)*	Lipids	Phospholipids	52446	LC/MS Pos Late	100008976	2522	744.554		9546749			1.2904	1.5234	1.2687	1.2444	1.0559	1.3555	1.3985	1.729	1.1543	1.955	1.5389	1.4222	0.5425	0.705	0.6681	0.7533	1.0634	0.9138	0.7204	0.9538	0.7942	1.0462	0.6449	0.9491	0.7813	0.9334	0.707	0.9126	0.8673	1.1586
822	1-stearoyl-2-oleoyl-GPC (18:0/18:1)	Lipids	Phospholipids	52438	LC/MS Pos Late	100008904	2644	788.616	56421-10-4				0.7264	0.5548	0.4675	0.4238	0.6632	0.6283	0.6065	0.6771	0.6937	0.4815	1.0476	0.9482	0.7409	0.9547	1.0453	1.0924	1.4307	1.5155	0.8635	0.8001	2.0076	1.9154	2.4117	2.7855	1.2503	1.3467	1.3752	1.2664	1.153	1.5784
844	1-stearoyl-2-oleoyl-GPE (18:0/18:1)	Lipids	Phospholipids	42448	LC/MS Pos Late	100001856	2858	746.569					0.8568	0.731	0.8145	0.7369	0.7767	0.7826	0.9155	1.0762	1.1008	0.7227	1.9462	1.2286	0.4332	0.0769	1.6042	0.8093	0.9586	1.1809	0.5187	0.7584	1.7636	2.3686	1.9124	3.0255	1.4856	0.458	1.4221	1.0414	1.7233	1.7483
781	1-stearoyl-GPA (18:0)	Lipids	Phospholipids	36810	LC/MS Neg	100001670	5829	437.267	325465-92-7;799268-65-8	89567			0.1969	0.1111	0.1111	0.1111	0.1864	0.1111	0.1111	0.1111	0.1111	0.1111	0.1111	0.1111	1.5466	1.2067	1.6559	1.3602	1.3117	1.1643	0.665	0.5323	1.7339	1.212	1.237	0.6159	1	1.1027	0.9082	0.4353	0.2076	0.4171
726	1-stearoyl-GPC (18:0)	Lipids	Phospholipids	33961	LC/MS Pos Late	100001271	1606	524.371	19420-57-6	497299		HMDB10384	0.7752	0.2436	0.2019	0.3194	0.3998	0.2628	0.2699	0.2195	0.2983	0.2823	0.409	0.2487	1.0065	1.1305	1.2878	1.3481	1.2679	1.31	0.9619	0.9832	1.3299	1.6758	1.4622	1.6677	1.1391	0.9935	1.1283	1.1536	1.0902	1.3486
727	1-stearoyl-GPE (18:0)	Lipids	Phospholipids	42398	LC/MS Pos Late	100001461	1626	482.324	69747-55-3	9547068		HMDB11130	0.9893	0.4472	0.3456	0.582	0.6199	0.3659	0.4556	0.3621	0.3324	0.4862	0.6576	0.3324	1.0537	1.0374	1.1022	1.098	1.1487	1.3286	1.1327	1.3778	1.3963	1.3874	0.9871	1.5693	1	0.9902	1.0625	1.0062	0.8695	1.1918
830	1-stearoyl-GPG (18:0)	Lipids	Phospholipids	34437	LC/MS Neg	100001462	5816	511.304					0.2934	0.2934	0.2934	0.2934	0.2934	0.2934	0.2934	0.2934	0.2934	0.2934	0.2934	0.2934	1.1211	0.8259	1.4126	1.056	0.7828	1.3748	0.6228	0.2934	1.0486	1.1903	0.9006	1.0015	0.9815	1.0723	0.9985	0.4657	0.2934	0.2934
757	1-stearoyl-GPI (18:0)	Lipids	Phospholipids	19324	LC/MS Neg	100000656	5794.3	599.32	796963-93-4			HMDB61696	1.1892	0.6065	1.0482	0.6125	0.7763	0.6959	0.9833	1.6841	1.8179	1.1471	0.5555	0.7707	1.5319	1.1656	1.558	1.191	1.1016	0.9872	0.5292	0.4844	1.4549	1.1011	1.0128	0.5238	0.9211	1.4665	1.0638	0.6331	0.4193	0.649
251	2,3-dihydroxyisovalerate	Amino acid	Branched Chain Amino Acids (pyruvate derived)	38276	LC/MS Polar	100002417	1050	133.051	1756-18-9	677	C04039	HMDB12141	0.0777	0.0721	0.0487	0.0505	0.0529	0.0519	0.1065	0.0707	0.1201	0.055	0.0614	0.0638	1.5297	1.4416	0.9779	1.3654	1.1376	1.3417	1.1031	0.7487	2.974	2.7329	4.9229	5.3051	0.9902	1.2507	1.5018	1.0098	1.3619	1.1518
107	2-aminoadipate	Amino acid	Aspartate family (OAA derived)	6146	LC/MS Pos Early	381	1912	162.076	542-32-5;1118-90-7	469	C00956	HMDB00510	1.0073	0.4787	1.0869	0.6524	0.6333	0.5312	0.541	0.8157	0.4729	0.7132	0.7369	0.6672	1.0897	1.1557	0.7015	0.7768	0.6852	0.9073	1.1397	0.9927	1.0452	1.027	1.1459	1.3242	1.1493	1.195	1.2388	1.2756	1.5295	1.5288
929	2-aminoheptanoate	Lipids	Fatty acid, Amino	43761	LC/MS Pos Early	100004542	3160	146.118	1115-90-8	227939			0.7747	0.507	0.7981	0.6398	0.4571	0.4585	0.7048	0.4618	0.6821	1.1308	1.047	0.7792	1.4822	0.953	1.3849	1.5509	0.9493	0.7839	2.1201	0.7695	1.2988	1.4123	3.907	1.7246	1.2044	1.0711	1.2189	1.0527	1.2156	0.7236
1044	2'-deoxyadenosine	Nucleotide	Purine metabolism	1553	LC/MS Pos Early	211	2252	252.109	16373-93-6	13730	C00559	HMDB00101	0.2626	0.3121	0.2726	0.3432	0.4278	0.2696	0.241	0.2464	0.1932	0.2333	0.095	0.2268	1.2606	1.2143	1.0071	1.1197	1.3348	1.459	1.1467	1.0566	1.4845	1.2829	1.5179	1.7515	0.9992	1.0549	1.1729	1.0008	0.9583	0.9978
1099	2'-deoxycytidine	Nucleotide	Pyrimidine metabolism	15949	LC/MS Pos Early	100000125	2193	228.098	951-77-9	13711	C00881	HMDB00014	0.7301	0.7301	0.7301	0.7301	0.7301	0.7301	0.7301	0.7301	0.7301	0.7301	0.7301	0.7301	1.0337	0.8622	0.7301	0.7895	0.9343	1.0391	1.0535	0.8662	0.9734	0.9234	1.1538	1.138	1.1102	0.9781	1.0273	0.9593	1.1994	1.0219
842	2-dimethylaminoethanol	Lipids	Phospholipids	42562	LC/MS Pos Early	100001630	1983	90.0913	108-01-0				0.2358	0.1979	0.1149	0.2384	0.3096	0.2513	0.1782	0.2938	0.2689	0.187	0.1255	0.1652	0.9077	0.9842	0.9064	1.024	1.6476	1.7222	1.0158	1.2381	1.3696	1.5137	1.6878	2.3541	1.4038	1.4402	1.2631	1.0175	1.1881	1.463
254	2-hydroxy-3-methylvalerate	Amino acid	Branched Chain Amino Acids (pyruvate derived)	36746	LC/MS Neg	100001541	1800	131.071	488-15-3	164623		HMDB00317	1.1656	1.4303	0.7929	0.7602	0.6465	1.1227	4.6552	3.9495	3.7791	0.5444	2.1267	0.7538	0.4929	0.4929	0.4929	0.4929	0.4929	0.4929	0.4929	0.4929	0.4929	0.4929	0.4929	0.4929	0.4929	0.8773	0.4929	0.4929	0.4929	0.4929
148	2-hydroxyadipate	Amino acid	Aspartate family (OAA derived)	31934	LC/MS Polar	100001153	3000	161.046	18294-85-4	193530	C02360	HMDB00321	4.8286	2.5742	4.127	1.5026	2.2386	1.7319	1.7409	2.2402	1.4299	1.8049	1.7418	1.3758	0.8092	1.019	0.7941	0.8206	0.7409	0.6251	0.5717	0.9996	0.6696	0.6481	0.8936	0.5838	0.9871	0.9989	0.8056	0.7999	1.0715	1.0004
626	2-hydroxybutyrate/2-hydroxyisobutyrate	Lipids	Free fatty acid	52281	LC/MS Polar	100008928	1258	103.04					1.2991	1.3373	1.0578	0.7973	1.2766	1.1164	0.9665	0.9734	1.4742	1.0438	1.0634	0.8636	0.9301	0.9869	1.0131	0.8464	0.9536	0.8254	1.5596	0.7	0.8291	1.0804	2.1034	1.0934	0.9846	0.7697	1.1149	0.8184	1.0759	0.6819
627	2-hydroxyglutarate	Lipids	Free fatty acid	37253	LC/MS Polar	100002070	3352.8	147.03	40951-21-1	43	C02630	HMDB00606	0.6141	0.5481	0.5835	0.4614	0.5975	0.5904	0.8661	0.8231	0.8715	0.5983	0.6875	0.6946	1.1564	1.1994	1.0629	0.9635	1.1456	1.2342	1.2698	1.3371	1.0337	0.9663	1.1984	1.2179	1.2715	1.1847	1.3216	1.1585	1.0848	0.9543
545	2-hydroxypalmitate	Lipids	Free fatty acid	35675	LC/MS Neg	100001579	5511.2	271.228	764-67-0	92836		HMDB31057	1.4812	1.7063	3.0495	1.1483	1.7184	1.0206	2.2966	4.1092	2.9917	1.5489	0.7608	2.5866	0.5045	0.8516	1.042	0.9189	0.9521	0.9665	0.5632	0.5974	1	0.8595	0.9863	0.7572	0.7071	1.0946	1.206	0.776	0.5462	0.5045
275	2-isopropylmalate	Amino acid	Branched Chain Amino Acids (pyruvate derived)	15667	LC/MS Neg	100000409	725	175.061	3237-44-3	77	C02504	HMDB00402	0.1064	0.0678	0.0634	0.0505	0.0545	0.0569	0.0904	0.086	0.0716	0.0389	0.0376	0.048	1.467	1.2107	1.0964	1.0509	1.2531	1.2504	1.6064	1.2712	1.3968	1.1263	1.6991	2.148	1.0241	1.2627	0.9759	1.2332	0.934	0.6053
367	2-methylcitrate/homocitrate	Carbohydrate	TCA cycle	52282	LC/MS Neg	100008929	575	205.035					0.9831	0.9122	1.0015	1.1988	1.9848	1.3229	1.0854	1.2151	0.6265	1.4926	1.8274	1.4839	0.9826	0.9695	0.9985	1.1232	0.8655	0.9925	0.8419	1.0305	0.8658	0.8725	0.8219	0.7808	0.9831	1.1577	1.2021	1.0019	0.9277	1.0084
932	2-octenedioate	Lipids	Fatty acid, Dicarboxylate	35120	LC/MS Neg	100001172	1260	171.066	5698-50-0	5354607		HMDB00341	1.0342	0.9414	0.7505	1.3575	0.6754	0.9658	0.4814	0.7505	0.5208	0.0541	0.0541	0.0541	2.1043	1.8154	1.8924	1.632	0.9496	0.8078	2.5946	2.7347	0.6172	0.7592	0.7489	0.6944	2.0726	1.5129	2.2986	2.8505	1.6935	1.1471
689	2-oleoylglycerol (18:1)	Lipids	Glycerolipids	21232	LC/MS Neg	100000943	6300	281.249	3443-84-3	5319879			0.4095	0.2209	0.1328	0.3807	0.3818	0.2171	0.3595	0.4772	0.3612	0.1328	0.4062	0.5156	1.55	1	1.2073	1.4799	1.6389	1.8947	1.132	0.6754	2.08	1.5415	2.0167	1.539	1.1176	1.5396	1.7547	1.1398	0.8404	0.6649
108	2-oxoadipate	Amino acid	Aspartate family (OAA derived)	38347	LC/MS Polar	92	2633.1	159.03	3184-35-8	71	C00322	HMDB00225	9.2926	1.1573	3.7035	1.285	2.0531	1.3062	1.0601	1.5297	1.0618	0.8519	0.7291	0.9922	0.9506	1.5595	0.943	1.2146	1.346	0.8918	0.7449	1.1762	0.6647	0.7678	1.0785	1.0078	0.405	0.3573	0.4195	0.5599	0.7464	0.7335
145	2-piperidinone	Amino acid	Aspartate family (OAA derived)	43400	LC/MS Pos Early	100004295	1675	100.076	675-20-7	12665			0.8316	0.9904	1.1195	1.367	1.5816	1.756	2.0372	1.994	1.0096	1.1868	1.3295	1.4083	1.0554	1.209	1.1639	1.0185	0.658	0.744	0.7369	0.8338	0.7733	0.9874	1.0822	0.842	0.6121	0.6168	0.8976	0.9247	0.7316	0.6168
167	2-pyrrolidinone	Amino acid	Glutamate family (alpha-ketoglutarate derived)	31675	LC/MS Pos Early	100001081	1262	86.06	616-45-5	12025		HMDB02039	1.0108	0.6631	0.5707	0.9954	0.9202	0.8641	1.1288	0.9685	0.8902	0.5905	0.6984	0.6861	0.9133	0.978	1.5004	1.5244	1.6154	1.4219	1.7591	1.2581	1.7716	1.75	1.5793	1.7061	1.0059	0.8689	1.0262	0.9991	1.0009	0.8718
32	3-(4-hydroxyphenyl)lactate	Amino acid	Aromatic amino acid metabolism (PEP derived)	32197	LC/MS Neg	240	1379	181.051	6482-98-0	9378	C03672	HMDB00755	0.1789	0.1789	0.7013	0.1789	0.3175	0.2686	0.1789	0.4138	0.516	0.4723	0.1789	0.468	0.7975	1.4532	0.958	1.3523	1.7933	2.265	1.311	0.2643	3.526	2.9352	2.229	3.5398	1.1051	1.042	0.7919	2.8145	0.8934	1.5782
455	3-deoxyoctulosonate	Carbohydrate	Sucrose, glucose,fructose metabolism	43805	LC/MS Pos Early	100000095	641	221.066	103404-70-2	4636210			0.2598	0.2113	0.2081	0.2823	0.2832	0.2977	0.3873	0.4417	0.3536	0.4249	0.345	0.4835	1.0274	1.0893	1.0417	1.0882	1.0661	1.142	1.0063	1.2243	0.873	1.0565	1.1345	1.0348	1.2338	1.0324	1.2215	1.1348	0.9937	0.9649
1721	3-hydroxy-3-methylglutarate	Secondary metabolism	Terpenoids	531	LC/MS Polar	112	2700	161.046	503-49-1	1662	C03761	HMDB00355	3.8596	2.3203	2.5341	4.1281	3.8777	3.6844	4.8932	4.348	4.6926	3.4041	5.0417	4.8854	0.8663	0.8437	0.9988	0.861	1.0012	0.8915	0.7294	1.0995	0.703	0.7929	0.8086	0.8442	0.9482	0.923	1.0732	0.9411	0.8035	0.7946
550	3-hydroxyoctanoate	Lipids	Free fatty acid	22001	LC/MS Neg	100000773	3446	159.103	88930-08-9	26613		HMDB01954	0.8243	0.495	0.8275	0.5907	0.5154	0.4273	0.4877	0.4545	0.7237	0.6863	0.968	0.4347	1.4286	1.3826	2.1145	1.1313	1.16	1.1861	1.8021	1.032	0.9191	1.113	3.1603	1.1385	1.5444	1.037	1.3973	0.9614	1.3105	0.8001
257	3-methyl-2-oxobutyrate	Amino acid	Branched Chain Amino Acids (pyruvate derived)	44526	LC/MS Polar	100000936	911	115.04	3715-29-5	49	C00141	HMDB00019	0.2961	0.4101	0.2875	0.3118	0.5468	0.7356	0.6188	0.5021	0.5273	0.591	0.272	0.4861	1.7827	3.5129	1.0831	1.9808	1.5232	1.8548	4.1648	1.3752	3.4229	3.2853	3.3616	4.8731	0.9607	1.2395	0.8859	1.2368	1.0184	0.9816
258	3-methyl-2-oxovalerate	Amino acid	Branched Chain Amino Acids (pyruvate derived)	15676	LC/MS Neg	100000036	2064.2	129.056	1460-34-0;51829-07-3	47	C00671	HMDB03736	0.4337	0.7155	0.3923	0.4153	0.5185	0.8364	0.8696	0.671	0.6044	0.5131	0.5734	0.782	2.4415	2.7798	0.8672	1.7336	0.8625	1.0276	3.6944	1.6954	1.8414	1.8745	1.1798	1.9254	1.213	1.7758	1.0534	3.2513	1.5474	0.9724
285	3-methylglutaconate	Amino acid	Branched Chain Amino Acids (pyruvate derived)	38667	LC/MS Polar	100002458	2579.6	143.035	5746-90-7	1551553		HMDB00522	1.8852	0.2242	0.4129	0.7637	0.2913	0.6139	0.4487	0.3604	0.3907	0.3245	1.307	0.5421	1.1102	1.0324	1.1801	1.3759	0.9106	1.1199	1.6439	1.5381	0.4122	0.9901	0.9698	1.0099	1.5844	1.5577	1.3542	1.4629	1.4168	0.7907
168	3-methylhistidine	Amino acid	Glutamate family (alpha-ketoglutarate derived)	15677	LC/MS Pos Early	100000042	2670	170.092	368-16-1	64969	C01152	HMDB00479	1.0389	0.9018	1.0441	0.7346	0.5617	0.8554	1.3087	1.1659	1.1973	0.5669	0.879	0.8932	1.0224	0.9776	1.1732	1.16	0.7894	0.8325	1.1473	1.11	0.7454	0.7545	0.7254	0.7351	1.1643	0.9737	1.3803	1.3105	1.149	1.0445
169	4-acetamidobutanoate	Amino acid	Glutamate family (alpha-ketoglutarate derived)	1558	LC/MS Polar	1113	1925	144.067	3025-96-5	18189	C02946	HMDB03681	0.4477	0.2456	0.2573	0.2109	0.3269	0.275	0.4042	0.3862	0.472	0.1824	0.2213	0.2628	1.1595	1.1385	1.1033	1.1616	1.1186	1.0725	1.0318	1.043	0.872	0.9976	1.0408	1.0196	1.209	1.0024	1.1851	1.2153	1.0575	0.8831
220	4-guanidinobutanoate	Amino acid	Glutamate family (alpha-ketoglutarate derived)	15681	LC/MS Pos Early	100000096	2320	146.092	463-003;463-00-3	500	C01035	HMDB03464	0.7969	0.7464	0.5465	0.9123	0.8071	0.7551	0.6331	0.5044	0.6124	1.0214	0.6513	0.5703	1.2654	1.311	1.5807	1.3181	1.4674	1.3901	1.2097	1.454	1.0323	0.996	0.943	0.9643	1.135	1.0325	1.0521	1.004	0.9646	1.0102
553	4-hydroxy-2-nonenal	Lipids	Free fatty acid	38309	LC/MS Neg	143	4745	155.108	75899-68-2;128946-65-6	1693		HMDB04362	1.9201	1.337	1.4861	1.375	1.2081	1.3628	1.1833	0.8884	1.6922	1.693	2.6499	0.7058	0.9843	0.8546	1.4969	0.9464	1.1258	0.8695	0.8315	0.7115	0.6797	0.9627	2.8328	0.873	1.313	0.9022	0.9741	0.7108	1.0157	0.7703
1471	4-hydroxybenzoate	Secondary metabolism	Benzenoids	21133	LC/MS Polar	100000862	1305	137.024	99-96-7	135	C00156	HMDB00500	3.3353	4.6643	4.6693	5.5338	5.9559	5.5436	10.256	13.7087	11.3068	10.5586	8.1553	7.3855	0.8695	0.9965	0.9339	0.853	1.0035	0.8039	1.2038	0.9614	0.766	0.8836	0.8479	1.0629	0.8526	0.7536	0.9381	0.7386	0.8274	0.6465
171	4-hydroxybutyrate (GHB)	Amino acid	Glutamate family (alpha-ketoglutarate derived)	34585	LC/MS Pos Early	100001507	1148	87.0441	502-85-2	10413	C00989	HMDB00710	0.3395	0.3395	0.5772	0.593	0.8023	0.7885	1.0756	1.3904	0.9268	1.1676	0.7877	0.7794	0.7355	0.3395	0.3395	0.9818	0.3395	1.4021	1.2953	1.281	1.045	0.3395	1.7857	1.9244	1.0182	0.3395	0.3395	0.3395	0.3395	0.3395
222	4-imidazoleacetate	Amino acid	Glutamate family (alpha-ketoglutarate derived)	32349	LC/MS Pos Early	100001207	2055	127.05	645-65-8	96215	C02835	HMDB02024	0.0318	0.0356	0.0295	0.0416	0.0355	0.0401	0.0594	0.0484	0.0536	0.0343	0.0194	0.0469	2.5054	2.6528	2.4053	2.1224	1.5249	1.2173	1.2584	2.4447	1.012	0.988	0.8374	0.7478	1.6101	1.4164	1.4917	1.9083	1.2292	1.1482
293	5-methylthioadenosine (MTA)	Amino acid	Amines and polyamines	1419	LC/MS Pos Early	212	2752	298.097	2457-80-9	439176	C00170	HMDB01173	0.5241	0.5241	0.5241	0.5241	0.5241	0.5241	0.5241	0.5241	0.5241	0.5241	0.5241	0.5241	0.7599	0.9263	0.5241	0.6615	1.7148	1.6984	0.7894	0.735	1.7761	1.3931	1.4851	1.7471	1.0925	1.1591	1.0737	0.8858	0.9172	0.7329
1109	5-methyluridine (ribothymidine)	Nucleotide	Pyrimidine metabolism	35136	LC/MS Neg	100001446	1778.1	257.078	1463-10-1	445408		HMDB00884	7.397	8.7012	5.6178	10.4267	9.3147	12.7364	6.1052	5.7657	6.1759	16.0286	18.5999	15.0834	0.4152	0.4812	0.481	0.8433	0.4078	0.6091	0.5877	0.4078	0.5556	0.6861	1	1.0447	0.4078	0.6949	0.4078	0.8379	0.568	0.5151
306	5-oxoproline	Amino acid	Glutathione metabolism	1494	LC/MS Pos Early	1021	1044	130.05	98-79-3	7405	C01879	HMDB00267	1.6683	2.7971	2.5571	0.874	0.9524	1.077	2.614	2.1689	2.2783	1.1605	1.0106	0.9908	0.9029	1.0092	1.129	1.1252	0.9481	1.0876	1.9658	1.9178	0.918	0.951	0.8085	0.8903	0.6186	0.6453	0.6892	0.6001	0.781	0.6435
144	6-oxopiperidine-2-carboxylic acid	Amino acid	Aspartate family (OAA derived)	43231	LC/MS Polar	100004499	1692	142.051	34622-39-4	3014237			1.6286	1.0601	1.1429	1.5434	1.1677	1.3529	1.2199	1.4603	1.0027	1.4915	1.7016	1.2637	0.6202	0.6658	0.5546	0.6754	0.435	0.5187	1.6331	0.9973	0.6409	0.5779	0.7366	0.7534	0.7282	0.9174	1.1788	1.1372	0.7451	0.5362
557	8-hydroxyoctanoate	Lipids	Free fatty acid	21239	LC/MS Neg	100000956	2300.4	159.103	764-89-6	69820			0.3995	0.2908	0.3867	0.4544	0.3273	0.3459	0.2731	0.2665	0.2501	0.3219	0.2943	0.37	1.0223	1.3424	1.111	1.7582	1.4754	1.4946	1.5686	0.929	1.334	1.4894	1.4887	1.6181	0.9526	0.9975	1.171	1.2552	1.0025	1.1986
652	9,10-DiHOME	Lipids	Oxylipins	38399	LC/MS Neg	179	5180	313.238	263399-34-4	9966640	C14828	HMDB04704	2.4387	1.6871	1.1966	2.3536	2.84	1.7742	0.9729	0.8227	1.3628	1.3981	2.6569	0.8525	1.0084	0.9916	0.8617	0.9182	1.2026	1.1277	0.9698	0.8627	1.0475	1.0988	0.7549	0.9736	0.97	0.8148	0.9445	1.02	0.8513	0.89
1413	abscisate	Hormone metabolism	Abscisic acid metabolism	21156	LC/MS Pos Early	100000879	3203	265.143	14375-45-2	5280896	C06082	HMDB35140	0.0235	0.0095	0.0128	0.0156	0.0156	0.0148	0.0159	0.0189	0.0144	0.0162	0.015	0.0153	1.739	1.6174	1.5306	1.6009	1.5293	1.529	1.3587	1.2358	1.4271	1.2282	1.3601	1.3209	1.0663	0.9337	1.3682	1.2708	0.9296	0.8233
861	acetylcholine	Lipids	Choline metabolism	18790	LC/MS Pos Early	1749	2220	146.118	60-32-1				1.8569	1.9013	2.2064	2.1485	2.4329	3.2006	0.9538	1.2341	1.1239	1.0146	1.5905	0.5541	0.6038	0.7215	0.9854	1.1806	0.6278	0.5795	1.593	1.6936	0.5152	0.8224	0.6029	0.4688	0.9166	0.9645	1.2106	1.1297	0.6941	0.6594
1052	adenine	Nucleotide	Purine metabolism	554	LC/MS Pos Early	880	2221	136.062	73-24-5	190	C00147	HMDB00034	0.8923	0.4974	1.5724	0.9554	3.2763	0.6477	0.7152	0.7468	0.6782	1.1069	0.6258	1.5581	0.8708	0.9304	1.1782	1.0446	1.5716	1.9283	1.3881	0.8761	1.1264	1.7321	2.1826	1.4102	1.2177	1.1214	0.7269	0.8602	0.8672	0.8614
1053	adenosine	Nucleotide	Purine metabolism	555	LC/MS Pos Early	798	2169	268.104	58-61-7	60961	C00212	HMDB00050	1.1267	1.0388	0.9236	1.1627	0.7171	1.0827	1.0542	1.0841	1.0532	1.0816	1.02	1.0171	1.0597	0.9915	0.9976	1.0179	1.0024	0.9584	0.8181	0.9744	1.0315	0.9215	0.9663	1.1034	0.9893	0.9445	0.9862	0.8902	0.9432	0.9236
1054	adenosine 2'-monophosphate (2'-AMP)	Nucleotide	Purine metabolism	36815	LC/MS Pos Early	100001694	1150	348.07	130-49-4	94136	C00946	HMDB11617	0.2012	0.1761	0.1701	0.1833	0.2297	0.2619	0.1598	0.2209	0.1355	0.1765	0.1453	0.1313	1.1452	0.9853	1.0894	1.0147	1.5698	1.3332	1.2406	1.2296	1.5769	1.6495	1.4544	1.1351	1.0377	0.8279	1.1585	1.0906	1.0914	0.807
1056	adenosine 3'-monophosphate (3'-AMP)	Nucleotide	Purine metabolism	35142	LC/MS Pos Early	100001449	1097	348.07	84-21-9	41211	C01367	HMDB03540	0.6553	1.0407	0.4375	0.6748	1.8782	1.8119	1.2872	1.4555	0.9116	1.2086	1.3341	0.9593	0.8772	1.0784	0.7915	1.1456	3.4893	3.024	0.6981	0.5159	1.3623	0.7457	3.3316	1.2594	0.79	0.4375	0.4375	0.6503	0.7051	0.7016
1057	adenosine 5'-diphosphate (ADP)	Nucleotide	Purine metabolism	3108	LC/MS Neg	208	680	426.022	20398-34-9	6022	C00008	HMDB01341	1.0783	1.3494	0.8552	1.0604	0.7689	1.5397	1.0067	0.7096	0.7087	0.3041	0.3041	0.368	0.5026	1	0.3387	0.3117	0.3041	0.8907	2.4889	1.4916	0.4246	0.3041	0.4027	0.6621	1.797	2.3386	2.2255	2.2721	1.6949	1.8785
1058	adenosine 5'-monophosphate (AMP)	Nucleotide	Purine metabolism	32342	LC/MS Pos Early	209	1013	348.07	149022-20-8	6083	C00020	HMDB00045	0.8874	0.6537	0.3933	0.901	0.4041	0.9407	0.7313	0.4875	0.613	1.05	1.5067	0.7678	1.0579	1.3145	1.153	1.2722	1.435	1.1262	0.9056	0.8509	1.2927	1.0947	1.3233	1.3352	0.7261	1.1072	1.3274	1.4338	0.95	0.8902
948	adipate	Lipids	Fatty acid, Dicarboxylate	21134	LC/MS Polar	100000863	3000	145.051	124-04-9	196	C06104	HMDB00448	0.6558	0.312	0.312	0.3791	0.7947	0.3611	0.5393	0.4543	0.312	0.6337	0.4921	0.312	1.1015	1.5029	0.9018	1.3016	1.3677	1.6696	1.9593	1.0871	0.9512	1	1.366	2.527	1.2409	1.7863	0.8482	0.7152	1.328	1.636
294	agmatine	Amino acid	Amines and polyamines	15496	LC/MS Pos Early	100000103	3057	131.129	2482-00-0	199	C00179	HMDB01432	0.4521	0.3053	0.1828	0.2567	0.1517	0.1957	0.3187	0.2239	0.1952	0.2084	0.3201	0.2351	1.6313	1.3992	1.5401	1.5998	1.3599	1.3888	1.8474	1.6238	1.1899	1.6162	1.1279	1.9531	1.383	0.8721	1.1758	1.3205	0.7723	0.7818
109	alanine	Amino acid	Aspartate family (OAA derived)	1126	LC/MS Pos Early	811	1700	90.055	56-41-7	5950	C00041	HMDB00161	0.5832	0.6366	0.5811	0.6586	0.5849	0.6709	0.6694	0.9104	0.7358	0.8576	0.8941	0.5977	1.0275	1.1621	0.8714	1.0962	1.0863	1.4018	1.3215	0.7038	1.7254	1.8416	2.2382	2.4447	1.0933	1.2753	1.0839	1.1419	1.1699	0.9725
1158	alanylleucine	Peptide	Dipeptide	37093	LC/MS Pos Early	100001890	3055	203.139	1638-60-4	259583		HMDB28691	0.2797	0.0925	0.1288	0.136	0.2126	0.0629	0.073	0.0629	0.0871	0.1008	0.1027	0.0629	1.1394	0.844	1.3681	1.0952	1.4938	1.2729	1.3111	1.3935	1.0969	1.0844	1.0704	0.753	1.3353	1.2739	1.4833	1.1583	0.9296	0.8752
1062	allantoic acid	Nucleotide	Purine metabolism	33434	LC/MS Pos Early	218	660	177.062	99-16-1	203	C00499	HMDB01209	6.0871	17.7854	5.5582	4.9644	1.0616	1.3015	4.3673	3.5888	1.3479	1.9249	0.8212	2.1701	0.1088	0.4633	0.3014	0.3064	0.6048	0.8954	4.687	5.5709	0.6311	0.6116	1.2787	1.488	0.9384	0.631	0.325	0.2917	0.8935	0.3789
1063	allantoin	Nucleotide	Purine metabolism	1107	LC/MS Polar	1002	1672	157.037	97-59-6	204	C02350	HMDB00462	9.2881	26.0433	8.4499	7.8278	1.2842	1.7063	6.937	4.7276	2.6611	2.2747	0.7158	3.0296	0.0773	0.0773	0.0773	0.0773	0.1271	0.2056	1.4371	1.4435	0.1287	0.1186	0.151	0.2651	0.3128	0.2056	0.1096	0.0925	0.1697	0.0773
615	alpha-hydroxycaproate	Lipids	Free fatty acid	37073	LC/MS Neg	100001723	1920	131.071	6064-63-7	99824		HMDB01624	1.1984	0.624	0.7332	0.562	0.4155	0.4155	0.4155	0.5111	0.6566	0.6519	0.8407	0.4155	1.1147	1.1963	1.6726	1.2364	1.1868	0.8303	1.7232	0.7008	0.9124	1.1438	3.851	1.3186	1.2969	1	1.6586	0.6501	1.2669	0.4427
263	alpha-hydroxyisovalerate	Amino acid	Branched Chain Amino Acids (pyruvate derived)	46537	LC/MS Polar	100001300	1052	117.056	600-37-3	99823		HMDB00407	2.235	1.6803	1.5978	2.2845	2.4884	2.2547	4.0563	4.7287	4.6162	1.4612	2.3447	1.912	0.4059	0.7875	0.7601	0.16	0.16	0.5507	0.4351	0.7807	0.16	0.6056	1.025	0.16	0.4573	0.377	1	0.5172	0.3657	0.312
354	alpha-ketoglutarate	Carbohydrate	TCA cycle	528	LC/MS Polar	93	2700	145.014	305-72-6;328-50-7;22202-68-2	51	C00026	HMDB00208	0.6237	1.0332	0.5782	0.4662	0.4245	0.6763	0.5303	0.5019	0.5969	0.5311	0.4428	0.4375	1.7805	2.309	1.6309	2.1996	2.0098	1.8061	1.3338	1.3622	2.0916	2.0083	2.6582	2.7906	0.6091	0.6616	0.7142	0.9668	1.1264	1.0825
426	arabitol/xylitol	Carbohydrate	Amino sugar and nucleotide sugar	48885	LC/MS Polar	100006430	1932.4	151.061					1.7168	0.9666	0.6464	1.4308	1.0344	1.2456	1.2538	1.6248	1.5828	1.0875	1.2516	1.0902	1.0318	1.0707	0.9599	1.1704	1.0525	0.9855	0.5614	0.5793	0.7799	0.9438	0.878	0.7491	1.0145	0.9673	0.9409	0.9526	0.6734	0.8887
423	arabonate/xylonate	Carbohydrate	Amino sugar and nucleotide sugar	48255	LC/MS Polar	100006115	2664.6	165.04					0.8408	1.109	1.2878	1.035	1.0524	1.1955	1.3539	1.4834	1.499	1.0184	1.4988	0.9721	0.589	0.6914	0.8713	0.8111	1.1353	0.9816	0.9187	0.8517	0.8795	1.1814	1.0961	1.1319	0.7168	1.0648	0.8731	0.7686	0.6607	0.6312
174	arginine	Amino acid	Glutamate family (alpha-ketoglutarate derived)	1638	LC/MS Pos Early	231	2825	175.119	1119-34-2	232	C00062	HMDB00517	1.4517	3.1764	1.5957	2.7837	0.5332	0.7064	1.6997	1.3671	1.5425	0.7988	1.0019	0.8935	0.8361	0.9981	0.5896	0.9808	0.8953	1.2378	2.3743	1.0147	1.3901	0.9926	0.9922	1.4597	0.9415	0.8876	1.1394	1.1189	0.5967	0.6075
175	argininosuccinate	Amino acid	Glutamate family (alpha-ketoglutarate derived)	15497	LC/MS Pos Early	232	2745	291.13	156637-58-0	16950;828	C03406	HMDB00052	0.4797	0.3788	0.1966	0.5408	0.1822	0.1993	0.5131	0.1836	0.2913	0.1642	0.1184	0.4578	1.1391	0.9501	0.8451	0.8919	1.0743	1.3494	2.7995	2.0901	1.4881	1.0499	1.2989	1.8126	1.5227	1.1891	1.5189	1.5653	1.1094	1.0711
111	asparagine	Amino acid	Aspartate family (OAA derived)	512	LC/MS Pos Early	917	1225	133.061	70-47-3	6267	C00152	HMDB00168	0.0667	0.5178	0.2722	0.1492	0.0533	0.0616	0.0699	0.1035	0.0668	0.0882	0.0881	0.1163	0.9365	1.0407	1.3487	0.9804	1.0945	2.1024	4.7312	2.2761	2.0207	1.3872	2.5646	3.988	1.5909	2.1542	1.7461	1.8165	0.8867	1.0196
112	aspartate	Amino acid	Aspartate family (OAA derived)	443	LC/MS Pos Early	234	1165	134.045	56-84-8	5960	C00049	HMDB00191	0.9243	2.0008	1.6531	1.3354	1.2841	1.6792	1.5312	1.9387	1.4548	2.0581	2.1756	1.9802	0.3681	0.4997	0.429	0.542	0.6308	0.7664	1.202	0.7064	0.7444	0.8669	1.1195	0.95	0.6989	0.9946	1.0054	0.7801	1.0143	0.9116
934	azelate (nonanedioate)	Lipids	Fatty acid, Dicarboxylate	18362	LC/MS Pos Early	2029	3100	189.112	123-99-9	2266	C08261	HMDB00784	0.6629	0.5751	0.674	0.5682	0.4967	0.6925	0.7615	0.5013	0.6919	0.4837	0.4967	0.6101	1.6453	1.5777	1.4443	1.106	1.2522	1.1283	1.4995	1.0034	1.1422	1.2873	1.7181	1.2906	1.3577	0.9797	1.1427	0.9308	1.1599	0.9966
1473	benzoate	Secondary metabolism	Benzenoids	15778	LC/MS Neg	100000008	1750	121.029	65-85-0	243	C00180	HMDB01870	0.8526	0.7725	0.8006	1.4351	0.957	0.9586	0.713	1.0106	0.9428	0.7311	1.6726	0.9409	1.0855	1.0276	0.9229	1.2003	1.4871	0.9543	1.3832	0.9894	0.8535	0.9053	1.2214	1.1217	1.417	1.3079	1.4642	1.1933	0.9446	1.0282
1131	beta-alanine	Nucleotide	Pyrimidine metabolism	55	LC/MS Pos Early	244	1939	90.055	56-41-7;107-95-9	239	C00099	HMDB00056	1.3207	0.7548	0.511	1.004	0.7306	0.9529	1.1678	1.1568	1.1323	0.9425	0.7402	0.996	1.1584	1.6233	0.6386	1.4176	0.9518	1.4264	2.8364	1.031	1.5639	1.9665	2.2616	2.9215	0.8608	0.8731	0.7579	0.9917	0.871	0.8789
264	beta-hydroxyisovalerate	Amino acid	Branched Chain Amino Acids (pyruvate derived)	12129	LC/MS Polar	1442	1149.8	117.056	625-08-1	69362		HMDB00754	0.4618	0.5254	0.6167	0.6352	0.6202	0.5751	1.1964	1.2034	1.4941	0.5438	0.6973	0.4591	1.3268	1.6021	0.995	1.005	0.7781	0.965	1.4374	1.2569	1.1571	0.9851	1.8507	1.3083	0.9785	1.033	1.269	1.0472	1.0805	0.7908
2	betaine	Amino acid	Serine family (phosphoglycerate derived)	3141	LC/MS Pos Early	799	1064	118.086	107-43-7	247	C00719	HMDB00043	0.7313	0.68	0.6333	0.6555	0.7361	0.7891	0.7604	0.7751	0.7132	0.6484	0.6461	0.6605	1.0911	1.2953	1.154	1.2382	1.2386	1.1525	1.6706	1.4956	0.9286	0.9864	1.0136	0.8868	1.2997	1.287	1.4272	1.4565	1.285	1.2713
875	beta-sitosterol	Lipids	Sterols	27414	LC/MS Pos Late	100001033	3054	397.383	83-46-5	222284	C01753	HMDB00852	0.6477	0.4275	0.516	0.7025	0.491	0.3836	0.3685	0.4444	0.4936	0.4296	0.5304	0.3871	0.9983	0.9151	1.1711	1.1089	1.0017	1.7615	1.1523	1.3368	0.9029	1.2696	1.4382	1.3264	1.1532	1.1833	1.1844	1.1674	1.557	1.228
878	campesterol	Lipids	Sterols	33997	LC/MS Pos Late	100001269	2873	383.367	474-62-4	173183	C01789	HMDB02869	0.7294	0.6549	0.9534	0.8601	0.6696	0.7183	0.8468	0.7416	0.7884	0.632	0.8786	0.5994	1.2149	0.973	1.3675	1.3894	0.9156	1.3633	0.9517	1.1605	1.1069	1.027	1.1497	1.1213	1.3738	1.2279	1.1341	1.0507	1.4175	1.0747
564	caproate (6:0)	Lipids	Free fatty acid	32489	LC/MS Neg	926	2713.7	115.076	142-62-1	8892	C01585	HMDB00535	0.9058	0.6993	0.8231	0.6287	0.6695	0.5434	0.7756	0.5071	0.9114	0.957	1.6743	0.6791	1.528	1.3266	1.5836	1.0387	1.0854	1.0346	1.7129	0.8851	0.9654	1.1886	2.733	1.1824	1.3553	1.042	1.3791	0.879	1.1167	0.7087
565	caprylate (8:0)	Lipids	Free fatty acid	32492	LC/MS Neg	932	4362	143.108	124-07-2	379	C06423	HMDB00482	0.6426	0.7215	0.8581	0.4931	0.9408	0.4715	0.6633	0.5874	0.8252	0.9718	0.9828	0.9075	1.2918	1.5581	1.3764	1.3674	1.0172	1.3029	1.2404	0.7738	1.4862	1.5599	1.6856	1.2085	1.1803	1.1357	1.1456	1.1468	0.884	0.7698
176	carboxyethyl-GABA	Amino acid	Glutamate family (alpha-ketoglutarate derived)	40007	LC/MS Pos Early	100003260	2085	176.092	4386-03-02	2572		HMDB02201	0.6659	0.6685	0.6251	1.5153	1.585	1.3474	1.5805	1.0584	1.234	1.4499	1.6537	1.2157	0.8423	0.9903	1.1695	1.2915	1.0197	1.0403	0.9037	1.1647	0.8891	0.8244	0.805	0.633	0.8407	1.0097	0.7613	0.5505	0.7719	0.7419
437	chiro-inositol	Carbohydrate	Inositol metabolism	37112	LC/MS Polar	100001859	3191.2	225.062	643-12-9		C19891	HMDB34220	0.2421	0.1221	0.0947	0.0997	0.1379	0.1588	0.0337	0.042	0.0405	0.1075	0.2541	0.0896	1.8599	2.4573	2.7724	3.1102	2.1524	2.4011	3.0595	2.9947	2.1789	2.4773	2.2338	1.5946	1.0279	0.9932	1.2516	0.9485	1.0068	0.961
832	choline	Lipids	Phospholipids	15506	LC/MS Pos Early	1256	1961	104.107	67-48-1	305	C00114	HMDB00097	0.9278	0.8752	0.8948	0.92	0.9055	0.9695	0.8963	0.8465	0.9081	0.8729	0.9632	0.8202	1.0535	1.0373	1.1282	1.138	1.0261	1.0388	1.2348	1.3563	0.998	1.0779	1.002	0.9755	1.1407	1.1579	1.2012	1.1636	1.0449	0.9758
833	choline phosphate	Lipids	Phospholipids	34396	LC/MS Pos Early	267	700	184.073	72556-74-2	1014	C00588	HMDB01565	0.1445	0.1468	0.1168	0.1611	0.1605	0.2088	0.1889	0.1749	0.1212	0.168	0.2607	0.1839	1.0868	1.247	1.5179	1.5608	1.7921	1.431	1.4928	2.383	0.9548	1.0452	0.8291	0.6676	1.5205	1.5619	1.629	1.6253	1.399	1.2912
356	citrate	Carbohydrate	TCA cycle	1564	LC/MS Neg	1124	582	191.02	77-92-9	311	C00158	HMDB00094	1.3817	1.2579	0.9783	1.2494	1.1102	1.3022	1.4797	1.3498	1.2524	1.2579	1.1485	1.0986	0.7982	0.7961	0.8135	0.7454	0.7134	0.6898	0.9364	0.9929	0.7	0.7129	0.6139	0.6841	1.0303	1.0196	1.0071	1.0095	0.9688	0.9181
177	citrulline	Amino acid	Glutamate family (alpha-ketoglutarate derived)	2132	LC/MS Pos Early	391	1520	176.103	372-75-8	9750	C00327	HMDB00904	0.1155	0.2873	0.2128	0.3837	0.1033	0.1484	0.2106	0.1896	0.1888	0.1358	0.1297	0.2316	1.9114	1.293	0.7319	0.8155	1.0175	2.5486	10.3254	4.7975	1.8661	0.9825	1.6123	1.7854	3.8033	3.0206	5.2738	4.9079	1.5144	1.6249
4	cysteine	Amino acid	Serine family (phosphoglycerate derived)	1868	LC/MS Pos Early	800	1488	122.027	52-90-4;56-89-3	5862	C00097	HMDB00574	1.814	0.9708	1.0295	0.8359	0.9352	0.9987	1.3041	1.1747	1.0718	1.2666	0.9872	2.0936	1.292	1.4374	0.6125	0.8386	1.0013	1.1191	4.5941	2.9538	0.6553	0.9003	0.8963	1.3257	0.7022	0.7915	0.6435	1.0293	0.6477	0.7066
5	cysteine sulfinic acid	Amino acid	Serine family (phosphoglycerate derived)	37443	LC/MS Pos Early	100002113	597	154.017	207121-48-0	109	C00606	HMDB00996	1.6668	0.6396	0.9229	0.8655	1.3895	0.6507	1.5876	2.9745	1.8954	2.1485	1.522	0.9089	0.9639	0.6949	0.9826	0.9917	1.189	1.458	2.4784	1.7391	0.8768	0.9431	1.2757	1.0083	1.1374	0.9285	1.0857	0.7413	0.9156	0.704
1111	cytidine	Nucleotide	Pyrimidine metabolism	514	LC/MS Pos Early	827	2124	244.093	65-46-3	6175	C00475	HMDB00089	0.1453	0.1506	0.1712	0.1213	0.1698	0.108	0.0956	0.1476	0.0938	0.1771	0.0768	0.0974	1.2768	1.1777	1.0398	1.1508	1.1027	1.0983	1.2794	0.8966	1.0463	1.1487	1.2184	1.3003	1.2091	0.8265	1.1189	1.1884	1.0225	0.9775
1113	cytidine 3'-monophosphate (3'-CMP)	Nucleotide	Pyrimidine metabolism	2959	LC/MS Pos Early	105	920	324.059	84-52-6	66535	C05822		0.3828	0.9098	0.4078	0.5307	1.9844	1.546	0.8932	1.1672	0.7758	0.8866	1.0191	0.9809	1.4187	1.6569	0.9057	1.5068	4.643	3.709	0.9521	1.102	1.3574	0.8703	3.0487	1.0868	1.1794	1.0802	0.7696	0.7817	0.8716	0.8129
1112	cytidine 5'-monophosphate (5'-CMP)	Nucleotide	Pyrimidine metabolism	2372	LC/MS Pos Early	282	835	324.059	63-37-6	6131	C00055	HMDB00095	0.3262	0.3117	0.1957	0.3099	0.2205	0.3858	0.1623	0.2079	0.1383	0.3196	0.3042	0.2273	1.041	1.1263	1.0133	1.2174	1.097	1.2252	1.2678	0.8451	1.3704	1.1122	1.2744	1.374	0.8745	1.074	1.468	1.547	1.1465	0.9867
1114	cytosine	Nucleotide	Pyrimidine metabolism	573	LC/MS Pos Early	881	2060	112.051	71-30-7	597	C00380	HMDB00630	0.7561	0.6255	0.5597	0.778	0.6415	0.6731	0.4725	0.4787	0.4559	0.5758	0.7358	0.5709	1.0098	1.0118	0.9952	1.7256	1.937	1.6524	2.063	1.4575	0.6011	6.2195	1.2121	1.0048	1.4525	1.3616	1.2773	1.4249	0.9936	1.6575
1514	daidzein	Secondary metabolism	Flavonoids	32453	LC/MS Pos Early	100001219	3195	255.065	486-66-8	5281708	C10208	HMDB03312	0.0456	1.2271	1.0408	1.0228	1.2368	1.4795	0.6232	2.4519	0.6181	1.2781	1.0453	0.9772	0.0102	0.0102	0.0102	0.0102	0.3426	0.0593	0.0102	0.0102	0.0102	0.0102	0.0102	0.474	0.0102	0.0102	0.0102	0.0102	0.0102	0.0102
1515	daidzin	Secondary metabolism	Flavonoids	32435	LC/MS Pos Early	100001218	2273	417.118	552-66-9	107971	C10216	HMDB33991	0.8414	15.9186	13.3882	8.8575	13.9782	21.2747	8.8149	27.351	9.915	18.9867	13.8752	8.5006	0.7666	0.5631	0.7672	0.7181	1	0.5631	0.7313	0.958	0.9152	0.9242	0.9103	0.5631	0.9649	0.9876	0.5631	0.6875	1.0472	1.1415
1002	dehydroascorbate	Cofactors, Prosthetic Groups, Electron Carriers	Ascorbate metabolism	34302	LC/MS Neg	301	739.6	173.009	490-83-5	835	C05422	HMDB01264	0.0077	0.0218	0.0199	0.0185	0.0077	0.0153	0.0225	0.0079	0.0127	0.0273	0.028	0.0213	1.0823	1.175	1.1653	1.2167	1.9241	1.7227	0.8062	0.9752	1.474	1.5518	1.3268	1.2344	1.1811	1	1.014	1.0302	1.0663	0.9239
1020	delta-tocopherol	Cofactors, Prosthetic Groups, Electron Carriers	Tocopherol metabolism	33418	LC/MS Pos Late	100001216	2259	402.349	119-13-1	92094	C14151	HMDB02902	0.8371	1.1502	1.6257	1.74	1.1457	1.347	1.1926	2.2279	0.8612	1.8362	0.9434	1.7511	1.0156	0.8421	1.1563	0.9844	1.1929	0.8662	0.5824	1.0764	0.7839	1.0788	0.8542	0.9734	0.9181	0.7443	0.8475	1.2286	0.8683	0.7096
1516	dihydrokaempferol	Secondary metabolism	Flavonoids	37116	LC/MS Neg	100001819	2510	287.056	480-20-6	122850	C00974	HMDB30847	3.3792	6.7539	6.7099	9.9007	10.327	5.8985	5.1585	9.6494	8.4652	9.1471	7.3929	8.3781	0.2873	0.6067	0.5165	0.4998	0.2873	0.2873	0.2873	0.2873	0.4424	0.2873	0.3129	0.5913	0.4671	1	0.5163	0.4375	0.683	0.8236
369	dihydroxyacetone phosphate (DHAP)	Carbohydrate	Calvin cycle and pentose phosphate	15522	LC/MS Pos Early	309	539	171.005	102783-56-2	668	C00111	HMDB01473	0.1051	0.0922	0.0682	0.0682	0.1096	0.2264	0.0682	0.189	0.0682	0.0682	0.0755	0.0682	0.7465	0.979	1.5049	1.908	1.6748	1.7695	0.9843	0.7832	1.5075	1.1634	2.9755	0.929	1.2721	1.0533	1.2773	1.879	1.586	1
179	dimethylarginine (SDMA + ADMA)	Amino acid	Glutamate family (alpha-ketoglutarate derived)	36808	LC/MS Pos Early	100001810	2850	203.15	102783-24-4	123831	C03626	HMDB01539	0.342	0.3684	0.3339	0.4095	0.5162	0.4662	0.6175	0.7565	0.9037	0.4092	0.3971	0.3836	1.0222	1.0748	1.0134	1.2254	1.0852	1.0825	1.0155	1.3823	1.0317	1.0615	1.0384	1.1702	1.0601	0.9866	1.2293	1.2729	0.8913	0.9469
7	dimethylglycine	Amino acid	Serine family (phosphoglycerate derived)	5086	LC/MS Pos Early	806	1104	104.071	1118-68-9	673	C01026	HMDB00092	2.3984	0.9551	1.2353	0.5831	0.5777	1.0271	0.9077	0.6715	0.6871	0.6497	0.6747	0.4594	0.8942	0.8114	1.0716	1.3575	1.1429	1.17	0.9729	1.0784	1.1333	0.9071	1.1589	1.049	1.2633	1.1065	1.156	1.0635	0.7479	0.9427
1462	dipicolinate	Secondary metabolism	Alkaloids	15135	LC/MS Pos Early	100000146	1695	168.029	499-83-2	10367			1.9184	1.0025	0.8415	1.008	1.2227	1.3817	1.0227	0.9616	1.3395	1.557	1.2387	0.8606	0.8259	0.7873	1.1683	0.9576	1.6692	1.1241	0.9928	1.0648	0.8264	0.9805	1.1665	0.7508	1.2044	0.9975	0.8622	0.9427	0.9693	0.8359
390	erythritol	Carbohydrate	Amino sugar and nucleotide sugar	20699	LC/MS Polar	100000846	1491	167.056	149-32-6	222285	C00503	HMDB02994	1.5271	1.1243	0.9326	1.5808	1.1649	1.2185	1.1381	1.3361	1.1488	1.4176	1.2	0.9551	0.6441	0.7154	0.6599	0.7342	1.0305	1.0829	1.0824	0.8603	0.9695	0.9444	1.2749	1.2756	0.6904	0.6114	0.7295	0.5732	0.5155	0.4277
391	erythronate*	Carbohydrate	Amino sugar and nucleotide sugar	42420	LC/MS Polar	100001320	2186	135.03	88759-55-1	2781043		HMDB00613	0.1455	0.186	0.1865	0.1976	0.1968	0.1827	0.1884	0.1834	0.1791	0.2121	0.1883	0.1825	1.1086	1.0679	1.1283	1.2046	0.9943	1.1034	0.9653	0.7986	1.1298	1.0382	1.2971	1.1218	1.2398	1.2266	1.3876	1.2438	1.0165	1.0057
834	ethanolamine	Lipids	Phospholipids	1497	LC/MS Pos Early	420	1935	123.113	141-43-5	700	C00189	HMDB00149	0.0555	0.0208	0.0476	0.0432	0.0346	0.0208	0.0262	0.0208	0.0208	0.0208	0.0208	0.0208	1.5111	1.1438	1.0432	1.2928	1.0276	1.1804	1.1488	1.1776	1.0565	0.9732	0.8277	1.0048	0.9974	0.9811	1.2948	1.0026	0.7707	0.4369
949	ethylmalonate	Lipids	Fatty acid, Dicarboxylate	15765	LC/MS Polar	2054	2785	131.035	601-75-2	11756		HMDB00622	2.2307	1.254	0.9654	1.7407	1.8521	2.0234	2.1163	1.9237	2.6659	1.5012	2.0363	2.9913	0.8568	0.7175	0.7881	0.6666	0.5083	0.6456	1.205	1.0612	0.663	0.5657	0.5083	0.8522	1.0346	0.5083	0.9132	0.7897	0.9438	0.7054
1524	formononetin	Secondary metabolism	Flavonoids	35657	LC/MS Pos Late	100001632	962	269.081	485-72-3	5280378	C00858	HMDB05808	0.0081	0.0081	0.0081	0.0081	0.0081	0.0081	0.0081	0.0081	0.0081	0.0081	0.0081	0.0081	0.0081	0.0081	0.0081	0.0081	10.3561	1	0.0081	0.9793	0.0081	0.0081	0.0081	11.632	0.0081	0.0081	0.0081	0.0081	0.0081	0.0081
460	fructose	Carbohydrate	Sucrose, glucose,fructose metabolism	48195	LC/MS Polar	878	2022.2	225.062	57-48-7	5984	C00095	HMDB00660	0.4782	0.4841	0.4106	0.5539	1.9139	0.7611	0.3601	0.4046	0.384	0.862	0.4787	0.6532	4.889	3.8146	2.0806	6.3325	1.5147	2.0058	2.4412	0.5658	3.1719	2.2709	2.512	3.0069	0.9611	1.9209	1.0389	1.578	0.6458	0.7063
357	fumarate	Carbohydrate	TCA cycle	1643	LC/MS Polar	330	3084	115.004	100-17-8	444972	C00122	HMDB00134	0.4081	0.2571	0.2065	0.3852	0.4249	0.3656	0.5343	0.2878	0.4097	0.2713	0.2373	0.5658	1.0436	1.1744	0.9564	1.2562	1.1707	1.1166	1.224	1.1019	1.3709	1.3454	1.4673	1.9825	0.8846	1.0618	1.0913	1.349	0.9248	1.0626
462	galactinol	Carbohydrate	Sucrose, glucose,fructose metabolism	34706	LC/MS Neg	100000908	671.7	341.109	16908-86-4	439451	C01235	HMDB05826	3.964	2.5802	2.3291	2.4772	2.7619	2.9517	1	0.8353	1.2797	2.2355	2.6318	1.4389	0.0066	0.0066	0.0066	0.0066	0.0349	0.0066	0.0066	0.1053	0.0066	0.0066	0.0066	0.0066	0.0208	0.0419	0.0428	0.038	0.0446	0.0654
464	galactonate	Carbohydrate	Sucrose, glucose,fructose metabolism	27719	LC/MS Polar	100001026	3085	195.051	299-28-5	128869	C00880	HMDB00565	0.5609	0.3055	0.3377	0.4128	0.4592	0.3966	0.5941	0.6078	0.58	0.5283	0.6247	0.5794	1.067	0.9764	1.2087	1.1093	1.0957	1.2108	1.1708	0.9919	0.9827	1.1706	1.0346	1.0081	1.3356	1.1737	1.4268	1.2891	1.1273	1.0825
467	galacturonate	Carbohydrate	Sucrose, glucose,fructose metabolism	20758	LC/MS Polar	100000873	3527.2	193.035	91510-62-2	84740	C08348	HMDB02545	0.4344	0.2164	0.3444	0.2164	0.2164	0.2164	0.6218	0.2164	0.2164	0.2164	0.4987	0.6013	1.0018	0.9397	1.1994	1.4332	1.517	1.4616	1.8319	2.1609	1.1055	0.8443	0.9501	0.9982	1.0902	1.8946	1.9914	2.5901	0.9357	0.6125
181	gamma-aminobutyrate (GABA)	Amino acid	Glutamate family (alpha-ketoglutarate derived)	1416	LC/MS Pos Early	141	2048	104.071	56-12-2	119	C00334	HMDB00112	0.2523	0.3587	0.2893	0.2881	0.2639	0.3009	0.2157	0.2879	0.2182	0.3161	0.3276	0.2967	1.0883	1.1641	0.9446	1.1706	1.0834	1.2214	1.2123	0.9915	1.3	1.344	1.4366	1.5676	1.0056	1.0466	1.1035	1.0989	1.0041	0.9959
317	gamma-glutamylalanine	Amino acid	Glutathione metabolism	37063	LC/MS Pos Early	100001843	1986	219.098	5875-41-2	440103		HMDB29142	0.3055	0.6713	0.7818	0.4763	0.565	0.6403	0.2465	0.7998	0.3993	1.25	0.7062	0.3271	1.2769	1.3528	0.6834	0.9053	0.7321	1.43	1.2348	0.5641	2.3556	2.3215	2.6806	3.604	1.1905	1.6158	1.0947	1.2987	1.5774	1.5584
318	gamma-glutamylglutamate	Amino acid	Glutathione metabolism	36738	LC/MS Pos Early	331	1775	277.103	1116-22-9	92865	C05282	HMDB11737	0.3866	0.6555	0.4723	0.3519	0.3522	0.4734	0.4433	0.4854	0.4634	0.5612	0.3665	0.8355	1.0407	1.3465	0.8412	1.5883	1.1705	1.9206	1.2397	0.8074	1.5898	1.6593	2.4474	2.2133	0.9593	1.2384	1.3207	1.2083	1.1862	1.3533
319	gamma-glutamylglutamine	Amino acid	Glutathione metabolism	2730	LC/MS Pos Early	1140	1430	276.119	10148-81-9	150914	C05283	HMDB11738	0.5368	0.6305	0.5168	0.35	0.5357	0.6434	0.5596	0.5458	0.4889	0.9041	0.6994	0.6806	0.9218	1.0546	0.8099	0.9454	1.9343	2.3863	3.3281	1.0717	3.005	3.0388	4.0675	5.2739	2.4867	1.7594	1.6463	1.5478	1.8559	1.4749
321	gamma-glutamylhistidine	Amino acid	Glutathione metabolism	18245	LC/MS Pos Early	1235	2740	285.119	37460-15-4	7017195			0.4839	1.2173	0.7324	0.5313	0.4185	0.5487	1.0701	0.9871	0.8117	0.6518	1.1813	1.2512	1.4706	1.6064	1.0654	1.5255	0.7163	0.7716	1.7629	1.2909	0.6524	0.8717	0.7322	0.6979	1.338	1.1694	1.4331	1.463	1.0129	0.9796
322	gamma-glutamylisoleucine*	Amino acid	Glutathione metabolism	34456	LC/MS Pos Early	100001485	2940	261.144		14253342		HMDB11170	5.0965	11.5357	8.2989	9.4397	7.6889	9.7027	14.5646	14.8311	10.0525	12.686	25.1956	20.2958	0.9493	1.0507	0.4191	0.7304	0.2203	0.4288	1.5158	0.6562	0.3716	0.4965	0.2508	0.3885	0.6344	0.6657	0.5198	1.1146	0.8129	0.4797
323	gamma-glutamylleucine	Amino acid	Glutathione metabolism	18369	LC/MS Pos Early	1268	2991	261.144	2566-39-4	151023		HMDB11171	0.524	0.524	0.524	0.524	0.524	0.524	0.524	0.524	0.524	0.524	0.524	0.524	1	1.4762	1.0167	1.2045	1.3101	1.4039	0.524	0.8231	0.9532	1.0585	1.3514	0.9402	1.0219	0.733	0.6043	0.9369	0.5888	0.524
325	gamma-glutamylmethionine	Amino acid	Glutathione metabolism	44872	LC/MS Pos Early	100001313	2640	279.101	17663-87-5	7009567		HMDB29155	1.1975	1.4365	0.9292	0.6135	1.0304	1.0044	0.9956	1.0821	0.8322	2.5701	2.5604	2.6691	0.5866	1.2843	0.3197	0.5348	0.8097	1.0214	4.7201	1.1232	0.9323	0.9563	1.0701	1.3574	0.5582	0.6859	0.5711	0.7205	1.2518	0.526
326	gamma-glutamylphenylalanine	Amino acid	Glutathione metabolism	33422	LC/MS Pos Early	100000491	2992	295.129	7432-24-8	111299		HMDB00594	0.7128	1.1897	1.0021	0.6914	0.9067	1.049	0.9512	1.0738	1.0404	0.9604	1.1843	0.9979	0.6914	0.6914	0.6914	0.6914	0.6914	0.6914	0.6914	0.6914	0.6914	0.6914	0.6914	0.6914	0.6914	0.6914	0.6914	0.6914	0.6914	0.6914
328	gamma-glutamyltryptophan	Amino acid	Glutathione metabolism	33947	LC/MS Neg	100001295	1960	332.125	66471-20-3	3989307		HMDB29160	1.3633	2.0514	1.3306	1.5496	1.48	2.1547	0.7926	1.5248	1.5882	1.3201	1.7076	2.179	0.0716	1	0.0678	0.3726	0.0379	0.0379	0.653	0.3277	0.0379	0.0379	0.0379	0.0379	0.0379	0.1153	0.0379	0.1061	0.0941	0.0817
329	gamma-glutamyltyrosine	Amino acid	Glutathione metabolism	2734	LC/MS Pos Early	1102	2508	311.124	7432-23-7	94340		HMDB11741	0.5665	1.2359	1.0015	0.8005	0.788	1.2035	0.5686	0.9985	0.6444	1.1775	1.0597	1.0286	0.5665	0.5665	0.5665	0.5665	0.5665	0.5665	0.5665	0.5665	0.5665	0.5665	0.5665	0.5665	0.5665	0.5665	0.5665	0.5665	0.5665	0.5665
1023	gamma-tocopherol/beta-tocopherol	Cofactors, Prosthetic Groups, Electron Carriers	Tocopherol metabolism	52473	LC/MS Pos Late	100008998	2384	416.364					2.9328	1.3827	1.6982	1.7958	1.737	2.7481	0.8101	1.1992	0.3538	1.7821	0.2035	3.4325	0.5929	0.8369	0.5684	1.1801	0.9676	0.9211	0.7723	1.0324	1.4389	1.0694	0.7452	0.4751	0.4555	0.8793	0.4853	1.2183	0.5483	1.2541
1526	genistein	Secondary metabolism	Flavonoids	32448	LC/MS Neg	100001221	3754	269.046	446-72-0	5280961	C06563	HMDB03217	17.1867	127.126	135.803	128.475	151.728	120.475	70.8146	266.754	96.291	151.903	114.077	109.097	0.5761	0.8306	0.3486	0.549	3.7556	0.7532	0.1942	0.3084	0.6268	0.7076	0.1778	3.7846	0.4214	1.009	0.4514	0.991	0.9695	0.6131
1660	gentisic acid-5-glucoside	Secondary metabolism	Phenylpropanoids	48729	LC/MS Neg	100006372	1434	315.072	1820-89-9	10914066			1.009	2.0257	4.6395	0.7287	0.7927	0.4653	0.2597	0.2145	0.2827	0.5175	0.7537	0.3707	1.3967	0.7913	0.965	1.1358	2.0429	2.1534	0.7148	0.991	1.0279	0.7952	0.895	1.3348	6.9472	4.2374	3.731	3.3334	4.709	3.0805
1005	glucarate (saccharate)	Cofactors, Prosthetic Groups, Electron Carriers	Ascorbate metabolism	1476	LC/MS Polar	1020	3692	209.03	5793-88-4	33037	C00818	HMDB00663	0.4118	0.5747	0.3944	0.3748	0.2669	0.5156	0.8628	0.8779	0.7454	0.4795	0.9473	0.4557	0.7395	1.3433	1.157	0.8075	1.6388	1.7331	0.8012	1.6045	1.2554	1.1395	1.3564	1.0945	1.8599	1.7365	1.3622	1.0527	1.6273	1.4294
526	gluconate	Carbohydrate	Sucrose, glucose,fructose metabolism	587	LC/MS Polar	338	2922	195.051	527-07-1	10690	C00257	HMDB00625	0.2227	0.1327	0.1142	0.1924	0.2295	0.2365	0.2385	0.3217	0.3025	0.1611	0.3736	0.3458	1.2106	1.5135	1.2133	1.4107	1.2221	1.6092	1.6264	0.9115	1.4085	1.4436	1.6603	1.4681	1.0315	1.1649	1.31	1.2028	0.9685	0.8661
340	glucose	Carbohydrate	Glycolysis	48152	LC/MS Polar	572	2342	225.062	50-99-7	79025	C00031	HMDB00122	0.4499	0.4479	0.4071	0.4547	0.894	0.4953	0.3192	0.4487	0.4406	0.9879	0.4698	0.5046	1.7981	1.5692	1.3475	2.328	1.1828	1.1954	1.2314	0.917	1.3943	1.3245	1.3936	1.4123	1.1439	1.0991	1.0567	1.0121	0.8786	0.8778
342	glucose 6-phosphate	Carbohydrate	Glycolysis	31260	LC/MS Polar	291	4537	259.022	103192-55-8	5958	C00668	HMDB01401	0.2647	0.3514	0.4302	0.3079	0.3733	0.2187	0.1391	0.1191	0.1913	0.1711	0.2794	0.137	1.231	1.2074	1.5053	1.5695	1.2919	1.9642	1.0795	1.6238	1.3277	1.1029	0.7624	0.5907	1.4709	1.7917	0.9205	1.6033	1.8489	2.3791
343	glucuronate	Carbohydrate	Glycolysis	15443	LC/MS Polar	100000257	3233.3	193.035	207300-70-7	444791	C00191	HMDB00127	0.149	0.2211	0.2275	0.149	0.149	0.149	1.6301	0.978	1.6392	0.6019	1.2688	2.4899	1.1572	0.9835	1.1305	1.5265	1.4026	1.4058	1	1.5224	0.5474	1.0952	0.9863	1.5991	1.0535	0.7685	0.6342	0.5874	0.4717	0.6464
182	glutamate	Amino acid	Glutamate family (alpha-ketoglutarate derived)	57	LC/MS Pos Early	561	1500	148.06	56-86-0	611	C00025	HMDB00148	0.2166	0.5367	0.3183	0.2418	0.2271	0.2762	0.3549	0.4184	0.3246	0.367	0.3637	0.3363	1.1395	1.1468	0.8814	0.9926	1.0381	1.2302	1.3554	0.74	1.71	1.5822	2.2863	2.5419	1.012	1.0815	1.3334	1.2161	1.2062	1.0074
183	glutamate, gamma-methyl ester	Amino acid	Glutamate family (alpha-ketoglutarate derived)	33487	LC/MS Pos Early	100001103	2170	162.076	1499-55-4	68662			1.0931	1.6334	1.4214	1.0785	1.6869	0.6609	0.6938	1.1394	1.4445	1.4792	0.712	0.6521	1.0028	0.8972	0.8144	0.8347	1.3753	1.028	0.5949	0.5351	0.9807	0.9324	1.0574	1.0189	0.9972	0.8961	1.0184	1.0089	0.8473	0.5554
184	glutamine	Amino acid	Glutamate family (alpha-ketoglutarate derived)	53	LC/MS Pos Early	563	1291	147.076	56-85-9	5961	C00064	HMDB00641	0.4674	0.4385	0.3359	0.3301	0.3541	0.4597	0.5078	0.4881	0.422	0.3881	0.3998	0.5031	0.8413	0.997	0.8726	1.003	1.5605	2.1936	4.2941	1.2677	2.7725	2.6738	3.7158	4.9444	2.1538	2.0174	2.1376	1.7414	1.4521	1.3736
946	glutarate (pentanedioate)	Lipids	Fatty acid, Dicarboxylate	396	LC/MS Polar	339	2900	131.035	110-94-1	743	C00489	HMDB00661	1.9153	0.2904	0.8843	0.3728	0.6188	0.3546	0.3121	0.4392	0.3663	0.3201	0.4411	0.3597	1.2253	1.314	1.1583	1.222	1.5053	1.1368	1.3297	1.6005	0.7142	0.7583	0.8287	0.7111	1.2863	1.1157	1.5283	1.4444	1.2278	1.1456
381	glycerate	Carbohydrate	Photorespiration	1572	LC/MS Polar	1052	2070.4	105.019	600-19-1	752	C00258	HMDB00139	0.0416	0.0734	0.0619	0.0634	0.0446	0.0597	0.064	0.0488	0.0605	0.0651	0.0577	0.0646	1.0653	1.2057	1.0001	1.2969	1.2434	1.203	1.1267	0.9946	1.1985	1.2387	1.2438	1.2297	1.1407	1.0956	1.1093	1.136	0.9999	0.9943
700	glycerol	Lipids	Glycerolipids	15122	LC/MS Pos Early	1254	717	93.0546	56-81-5	753	C00116	HMDB00131	0.5381	0.3922	0.3844	0.4566	0.7989	0.445	0.2559	0.5755	0.3311	0.2559	0.4128	0.3982	1.9679	1.9826	1.3963	1.7721	2.8512	3.5386	1.4782	1.5435	1.638	1.5805	1.7632	1.962	1.3283	0.9858	0.9907	1	0.9772	1.2758
737	glycerol 3-phosphate	Lipids	Phospholipids	43847	LC/MS Pos Early	100000258	580	173.021	29849-82-9	754	C00093	HMDB00126	1.0017	0.9373	0.8605	0.9308	1.3693	0.9501	1.1205	0.9983	0.8232	0.9119	0.9341	1.0155	0.9792	1.0401	0.9338	1.1811	2.3869	3.0279	0.9249	0.9607	1.3813	1.2334	2.0366	1.1969	1.027	1.0311	0.9697	1.0697	0.9881	0.9592
738	glycerophosphoethanolamine	Lipids	Phospholipids	37455	LC/MS Polar	100001620	3075	214.049	33049-08-0	123874	C01233	HMDB00114	3.5203	2.5576	2.2696	2.3876	0.5582	1.8312	1.3953	1.8622	1.7141	0.8873	0.9464	0.5582	0.8158	0.8048	1.052	0.6482	0.5582	0.5582	1.2481	1	0.5582	0.747	0.5582	0.5582	0.5646	0.5582	0.8459	1.1405	0.8818	0.914
823	glycerophosphoglycerol	Lipids	Phospholipids	48857	LC/MS Polar	100001619	2430	245.043		439964	C03274		1.0124	0.8411	0.7848	0.6708	0.6598	0.7118	0.7409	0.8821	0.772	0.7023	0.8823	0.5424	1.8352	1.5387	1.4918	1.6693	1.0376	0.3758	1.2828	1.4117	0.9978	1.6061	0.9571	1.2133	1.3585	1.1621	1.3391	1.3008	1.0022	0.8681
782	glycerophosphoinositol*	Lipids	Phospholipids	52307	LC/MS Pos Early	100001621	516	335.074	16824-65-0				1.165	0.7397	0.7352	0.8201	0.991	0.8789	1.0723	1.0743	0.937	0.7397	1.0556	0.6757	1.0286	1.0079	0.9921	0.9504	1.1402	0.9529	0.8595	1.1119	0.8085	1.0281	0.9117	0.8828	1.1887	1.0536	1.1831	1.1091	1.0881	1.0968
739	glycerophosphorylcholine (GPC)	Lipids	Phospholipids	15990	LC/MS Pos Early	100000269	672	258.11	28319-77-9	71920	C00670	HMDB00086	3.3433	3.3726	3.2782	2.8459	1.1559	1.7683	2.7168	3.3395	2.7947	1.6979	1.0656	0.9772	0.7816	0.8275	0.8006	0.9133	0.5697	0.233	1.0446	0.9722	0.7836	1.0167	0.5619	0.9206	0.8976	0.9732	1.0081	1.0421	0.9273	0.9919
8	glycine	Amino acid	Serine family (phosphoglycerate derived)	58	LC/MS Pos Early	340	1375	76.0393	56-40-6	750	C00037	HMDB00123	0.6571	0.6064	0.5133	0.4935	0.5629	0.613	0.6704	1.0112	0.7841	0.794	0.5806	0.6161	0.9165	1.2893	0.714	1.0857	1.0614	1.1747	1.8891	0.8324	1.2636	1.4729	1.4934	1.7627	1.176	1.1608	1.1087	1.109	1.0507	0.9888
1528	glycitein	Secondary metabolism	Flavonoids	34024	LC/MS Pos Late	100001222	700	285.076	40957-83-3	5317750	C14536	HMDB05781	0.8312	14.8344	25.0551	5.5361	28.6157	23.9403	3.8689	22.6311	18.5334	18.1451	10.9884	1	0.0322	0.0322	0.0322	0.0322	0.0619	0.4622	0.0322	0.0588	0.0752	0.0585	0.0322	0.0504	0.0322	0.1124	0.0426	0.0322	0.0322	0.0322
1529	glycitin	Secondary metabolism	Flavonoids	32432	LC/MS Pos Early	100001217	2326	447.129	40426-10-4	187808	C16195	HMDB02219	0.017	1.0914	1.4327	0.3231	1.3094	1.4783	0.2695	1.4176	1	1.2525	0.9218	0.0462	0.0097	0.0097	0.0097	0.0097	0.0097	0.0097	0.0097	0.0097	0.0097	0.0097	0.0097	0.0097	0.0097	0.0097	0.0097	0.0097	0.0097	0.0097
376	glycolate (hydroxyacetate)	Carbohydrate	Photorespiration	15737	LC/MS Polar	203	1790.4	159.011	79-14-1	757	C00160	HMDB00115	0.5535	0.5535	0.5535	0.5535	0.5535	0.5535	0.5535	0.5535	0.5535	0.5535	0.5535	0.5535	0.9914	0.6566	1.2819	0.9559	1.6853	0.9269	0.5535	0.6471	0.8969	1.2006	1.1786	1.0004	1.9723	1.3647	1.7029	1.2243	0.9996	0.6017
228	guanidinoacetate	Amino acid	Glutamate family (alpha-ketoglutarate derived)	43802	LC/MS Pos Early	344	1937	118.061	352-97-6	763	C00581	HMDB00128	1.9902	1.9216	2.0802	2.0547	2.2284	2.184	1.7325	1.7309	1.4735	1.1792	1.288	1.6698	0.6479	0.7019	0.7485	0.8782	0.8291	0.787	1.1896	0.8866	0.45	0.5617	0.3922	0.3319	0.7015	0.8566	1.1171	1.0461	0.8322	0.9539
1065	guanosine	Nucleotide	Purine metabolism	1573	LC/MS Pos Early	1099	1728	284.099	118-00-3	6802	C00387	HMDB00133	0.2689	0.3792	0.2283	0.2392	0.3191	0.3264	0.2811	0.2787	0.3197	0.4462	0.4349	0.5313	0.9892	1.312	1.0119	1.4124	1.1806	1.6369	1.3211	0.9952	1.3047	1.0764	1.6214	1.1046	1.0048	1.1773	1.0245	1.0154	0.8463	1.0186
1085	guanosine 3'-monophosphate (3'-GMP)	Nucleotide	Purine metabolism	39786	LC/MS Neg	100002704	773.9	362.051	117-68-0	3522			0.3078	1.081	0.3434	0.5946	2.9268	1.6276	0.8842	1.4795	0.6531	1.4547	1.1889	1	0.8656	1.0909	1.1493	0.6623	6.4029	5.8711	0.3078	0.3078	1.7988	0.5969	4.7849	0.8191	0.9376	0.5612	0.3078	0.3078	0.6051	0.3078
1067	guanosine 5'- monophosphate (5'-GMP)	Nucleotide	Purine metabolism	2849	LC/MS Pos Early	347	800	364.065	5550-12-09	6804	C00144	HMDB01397	0.4665	0.7384	0.3333	0.619	1.5674	1.2342	0.6583	0.7267	0.4623	0.9947	1.129	0.8833	1.0188	1.2902	1.0689	1.3783	4.0066	3.7219	1.0678	0.6947	1.7954	1.0053	2.8262	0.9654	0.6766	1.2661	0.9892	1.2573	0.7248	0.9222
1009	gulonic acid*	Cofactors, Prosthetic Groups, Electron Carriers	Ascorbate metabolism	46957	LC/MS Polar	100001586	2750	195.051	20246-53-1	9794176			6.3043	3.3259	3.1476	3.8645	6.577	4.9259	7.6799	7.8712	6.3766	5.2707	11.3261	11.734	0.5492	0.6989	0.7379	0.7386	0.7472	0.8025	0.8002	1.6625	0.6771	0.7101	0.839	0.7316	0.9896	1.0438	1.0104	0.8086	0.881	0.8628
580	heptanoate (7:0)	Lipids	Free fatty acid	1644	LC/MS Neg	925	3670	129.092	111-14-8	8094	C17714	HMDB00666	0.7479	0.7748	0.5481	0.5637	0.6408	0.8018	0.5976	0.5688	0.734	1.0983	1.6094	0.9829	1.0171	1.1985	1.2832	1.5893	1.2493	1.1747	3.0214	1.1939	0.9822	0.8528	2.013	0.9096	1.6916	1.1648	1.5263	1.0911	0.9309	0.5647
185	histamine	Amino acid	Glutamate family (alpha-ketoglutarate derived)	1574	LC/MS Polar	354	3065	110.072	51-45-6	774	C00388	HMDB00870	0.4814	0.4814	0.4814	0.4814	0.4814	0.4814	0.4814	0.4814	0.4814	0.4814	0.4814	0.4814	1.3541	1.2347	0.8444	1.1556	0.4814	0.5357	2.4643	1.3917	0.6149	0.8179	0.5247	0.6825	1.212	1.173	1.8327	1.8067	0.706	0.7016
186	histidine	Amino acid	Glutamate family (alpha-ketoglutarate derived)	59	LC/MS Pos Early	355	2707	156.077	5934-29-2	6274	C00135	HMDB00177	0.0274	0.0296	0.0203	0.0205	0.0192	0.0225	0.0308	0.0333	0.0288	0.0292	0.0338	0.0403	1.6402	1.6323	1.357	1.5577	0.9833	1.0167	2.2764	1.7798	0.9681	1.1841	0.9385	1.0949	1.5664	1.4994	1.8446	1.8381	1.2658	1.2472
188	homocitrulline	Amino acid	Glutamate family (alpha-ketoglutarate derived)	22138	LC/MS Pos Early	100000963	1908	190.119	1190-49-4	65072	C02427	HMDB00679	1.1439	0.8842	0.9476	1.1382	0.9436	1.4575	0.8016	0.775	0.6726	0.7578	0.5911	1.1076	0.7525	0.9908	0.8991	1.1362	0.6772	1.1311	1.884	1.294	0.9163	1.0476	1.0371	1.001	0.999	1.2519	1.5653	1.4112	0.9769	1.0105
163	imidazole lactate	Amino acid	Glutamate family (alpha-ketoglutarate derived)	15716	LC/MS Pos Early	100000263	2040	157.061	14403-45-3	440129	C05568	HMDB02320	0.5061	0.5571	0.3021	0.3585	0.4109	0.4438	0.4733	0.3341	0.4275	0.4038	0.4999	0.4652	2.2367	3.0583	6.7415	2.9357	1.7477	0.9902	1.2386	3.6258	1.0098	1.1929	0.6429	0.4125	2.8692	1.9945	1.4273	2.0531	2.0932	2.6089
1418	indoleacetylaspartate	Hormone metabolism	Auxin metabolism	39613	LC/MS Neg	100003110	1685	289.083	2456-73-7	446620		HMDB38666	6.5748	2.1613	2.1941	1.7277	1.9578	2.2269	1.2097	1.6521	1.5756	0.8061	1.4852	1.9247	0.5078	0.6748	0.5703	1.4161	0.4337	0.4838	1.2051	1.1939	0.3563	1.2373	0.3822	0.4536	0.2944	0.5507	0.415	0.5052	0.3839	0.3136
1071	inosine	Nucleotide	Purine metabolism	1123	LC/MS Neg	361	1602.1	267.073	58-63-9	6021	C00294	HMDB00195	1.0955	1.0711	1.2717	1.6821	0.8914	0.9725	0.6476	0.5957	1.0278	1.0328	0.9719	1.1866	0.7724	0.6236	0.4521	0.4986	1.4361	1.336	1.0202	1.1692	0.9877	0.6029	0.8777	0.9632	1.0587	1.0123	1.0668	1.2694	0.6444	0.4762
438	inositol 1-phosphate (I1P)	Carbohydrate	Inositol metabolism	43849	LC/MS Polar	370	4785	259.022	573-35-3;106032-59-1	440194	C04006	HMDB00213	0.7074	0.625	0.7358	0.7547	0.6514	0.6347	0.5429	0.2485	0.7029	0.4141	1.0008	0.3259	1.6884	1.3463	1.3471	1.5038	1.3124	1.4448	1.0246	0.8558	1.7033	1.5022	1.1344	0.9694	1.0822	1.3649	0.6617	0.9992	1.2609	1.4301
444	inositol hexakisphosphate	Carbohydrate	Inositol metabolism	39575	LC/MS Neg	421	527	658.854	83-86-3	890	C01204	HMDB03502	0.9875	2.3233	9.0053	2.54	1.3007	2.3196	1.0125	1.8461	1.5967	14.8759	6.5857	7.0182	0.0783	0.0783	0.0783	0.1467	0.2245	0.1382	0.0783	0.0783	0.4611	0.2281	0.2389	0.2908	0.0783	0.1206	0.0783	0.0783	0.102	0.0783
358	isocitrate	Carbohydrate	TCA cycle	12110	LC/MS Pos Early	1206	773	210.061	20226-99-7	1198	C00311	HMDB00193	1.7146	1.32	0.9955	1.1795	1.136	1.4465	1.5599	1.0333	1.1864	0.8664	0.7084	0.9259	0.9016	1.0045	1.0147	0.852	0.7959	0.8412	1.1271	1.1859	0.9293	0.6906	0.6507	0.5838	0.9833	1.0769	0.8486	0.8177	1.1007	1.2416
237	isoleucine	Amino acid	Branched Chain Amino Acids (OAA derived)	1125	LC/MS Pos Early	376	2800	132.102	73-32-5	6306	C00407	HMDB00172	0.5974	0.7605	0.7109	0.6757	0.6534	0.7019	0.9389	1.1283	0.8414	0.9446	1.5148	0.9976	1.9172	1.7423	1.0617	1.0024	0.7995	0.9227	2.976	1.6018	0.9674	1.1126	0.9781	1.11	1.2832	1.3036	1.2343	2.13	1.2511	0.9013
1233	isoleucylglycine	Peptide	Dipeptide	40008	LC/MS Pos Early	100003169	2719	189.123	868-28-0	342532			0.7378	0.2857	0.3388	0.4878	0.5183	0.313	0.3152	0.353	0.3478	0.4055	0.3575	0.3254	1.15	0.8813	1.2554	1.1428	1.4324	1.2963	1.0577	1.2211	1.1172	1.222	1.3376	1.0909	1.2831	1.0589	1.2993	1.0222	0.9778	0.883
583	isovalerate	Lipids	Free fatty acid	44656	LC/MS Neg	100000708	1564	101.061	503-74-2	10430	C08262	HMDB00718	0.4935	0.2935	0.214	0.214	0.441	0.3282	1.1051	0.6397	0.9963	0.214	0.2182	0.3881	2.2581	1.902	0.8961	1.4753	0.8264	0.8245	3.1076	1.605	1.125	1.2859	1.143	1.9191	1.0569	1.1255	0.9152	2.3636	1.0037	0.8346
1574	kaempferol 3-O-glucoside/galactoside	Secondary metabolism	Flavonoids	48676	LC/MS Neg	100006353	3130	447.093					0.2905	0.7724	0.7976	0.603	0.69	0.6356	0.7881	1.7049	0.8151	1.282	1.2346	0.7427	1.4437	1.2729	0.8951	0.9644	0.5562	1.1685	0.6724	1.1074	1.1068	0.6753	1.0356	1.0602	2.8146	2.2567	0.8117	1.3108	2.3674	2.2662
52	kynurenine	Amino acid	Aromatic amino acid metabolism (PEP derived)	15140	LC/MS Pos Early	100000265	2739	209.092	2922-83-0	161166	C00328	HMDB00684	1.674	1.198	1	0.9877	0.8981	0.6338	2.5929	1.3725	2.0412	1.1174	1.8181	1.7077	0.7211	3.6603	0.8284	1.8139	0.2761	0.2761	4.4493	1.9163	0.2761	0.3703	0.2761	0.2761	0.7182	0.9832	0.2761	0.8096	0.9681	0.7723
345	lactate	Carbohydrate	Glycolysis	527	LC/MS Polar	482	1468.8	89.0244	79-33-4	612	C00186	HMDB00190	0.9493	0.7968	0.6599	0.9333	1.0424	1.2929	0.6645	0.9438	0.7303	0.9538	0.9983	0.7927	0.9266	1.0916	0.9352	1.1493	1.2565	1.1623	0.7894	0.974	1.1733	1.1898	1.0545	1.2069	1.0925	1.0588	1.0498	1.2349	1.0017	0.9263
265	leucine	Amino acid	Branched Chain Amino Acids (pyruvate derived)	60	LC/MS Pos Early	397	2864	132.102	61-90-5	6106	C00123	HMDB00687	0.6202	0.516	0.4877	0.4992	0.5833	0.5332	0.6695	0.7683	0.5516	0.5031	0.5677	0.4851	1.2064	1.282	1.1149	1.1637	1.1599	1.1984	2.001	1.1695	1.075	1.21	1.183	1.1956	1.1219	0.9733	1.0267	1.1013	0.8729	0.781
587	linoleate (18:2n6)	Lipids	Free fatty acid	1105	LC/MS Neg	180	5535	279.233	60-33-3	5280450	C01595	HMDB00673	6.5413	2.6035	2.0149	7.4362	9.0312	2.3475	0.6813	1.5967	1.7798	3.2386	1.7365	4.815	0.4144	0.6	0.3697	0.9221	0.9346	0.8915	0.8506	0.6922	0.8582	0.6669	0.357	0.7698	0.5761	1.3985	1.0654	1.4093	0.3647	1.339
588	linolenate [alpha or gamma; (18:3n3 or 6)]	Lipids	Free fatty acid	34035	LC/MS Neg	100001337	5450	277.217		5280934	C06426	HMDB03073	3.8293	2.5508	1.1762	7.1083	7.7762	1.8625	0.5963	1.4837	1.2787	2.8611	1.3797	3.7743	0.4653	0.5328	0.3512	0.7423	1.0494	1.0567	0.9893	0.7846	0.81	0.6735	0.388	0.7422	0.4889	1.0107	0.8094	1.0933	0.3287	0.9766
118	lysine	Amino acid	Aspartate family (OAA derived)	1301	LC/MS Pos Early	407	2850	147.113	56-87-1	5962	C00047	HMDB00182	0.6506	0.5409	0.4222	0.4779	0.4607	0.6694	0.8073	1.0041	0.6122	0.7217	0.8671	0.7947	1.1064	1.3727	1.0414	1.5461	1.1616	1.2809	1.5996	1.2425	1.1165	1.2101	1.4358	1.6612	0.9433	0.9959	1.3731	1.2651	0.7635	0.7473
1252	lysylleucine	Peptide	Dipeptide	40020	LC/MS Pos Early	100003196	3370	260.197	7369-79-1	4682588			0.4679	0.3075	0.5888	0.4658	0.5686	0.3936	0.1866	0.5741	0.3413	0.3549	0.6176	0.1367	1.4938	1.5636	1.6164	1.4169	1.4934	1.3176	1.5737	1.7164	0.9422	0.9615	0.7531	1.0385	1.82	1.3728	1.4875	1.4785	1.0832	1.1208
359	malate	Carbohydrate	TCA cycle	1303	LC/MS Polar	409	3343.1	133.014	6915-15-7	525	C00149	HMDB00156	0.5388	0.3091	0.3388	0.4878	0.5285	0.3859	0.5746	0.3906	0.5229	0.3179	0.3175	0.4764	1.1568	1.1915	1.223	1.2188	1.3109	1.2441	1.0997	1.0654	1.2769	0.9253	1.3731	0.9869	1.11	1.1015	1.1696	0.8394	1.0131	1.0448
360	maleate	Carbohydrate	TCA cycle	20676	LC/MS Polar	100000707	2510	115.004	110-16-7	444266	C01384	HMDB00176	1.142	0.7077	0.8601	0.8522	0.6687	0.4795	0.5135	0.8102	0.752	0.7564	1.0078	0.9731	1.1943	1.145	1.4894	1.0694	0.9685	0.9218	1.6065	1.3957	0.8942	0.9922	1.7688	1.0276	1.7508	1.2065	1.2879	0.9034	1.2759	1.0193
937	malonate	Lipids	Fatty acid, Dicarboxylate	15872	LC/MS Polar	818	3447	103.004	141-82-2;26522-22-85-0	867	C00383	HMDB00691	0.7263	1.1026	1.0225	0.92	0.9239	1.0499	0.7326	1.1285	0.8293	1.0686	1.1505	0.8124	0.9513	0.8877	0.9645	0.9972	1.011	1.0502	1.0028	1.1133	0.9789	1.0528	0.9209	0.951	1.0834	1.019	0.9627	0.9715	1.1338	1.1027
478	maltose	Carbohydrate	Sucrose, glucose,fructose metabolism	15586	LC/MS Polar	913	3329.4	387.114	6363-53-7	10991489	C00208	HMDB00163	0.0033	0.0033	0.0156	0.0486	0.049	0.0033	0.0742	0.0344	0.1074	0.0449	0.0702	0.0033	1.7742	1.6388	2.6002	1.514	1.528	1.268	0.956	1	0.9768	1.2321	1.9787	1.1562	1.5698	1.1	1.339	0.9971	1.2482	0.9299
481	maltotriose	Carbohydrate	Sucrose, glucose,fructose metabolism	44688	LC/MS Neg	100000276	812	503.162	1109-28-0	439586	C01835	HMDB01262	0.68	0.68	0.68	0.68	0.68	0.68	0.68	0.68	0.68	0.68	0.68	0.68	1.4838	1.3553	1.6807	1.2286	1.2632	1.1591	0.7251	0.68	0.9615	0.9746	1.6216	1.1016	0.8726	0.8956	1.0254	0.7817	0.7702	0.8713
472	mannitol/sorbitol	Carbohydrate	Sucrose, glucose,fructose metabolism	46142	LC/MS Polar	100001740	2260	181.072		5780	C01507	HMDB00247	2.6226	1.7772	1.7703	1.9927	2.6923	2.2119	4.4546	4.4368	4.6977	2.9162	3.5351	2.6772	0.7212	0.7629	1.1544	1.1563	0.9352	0.855	0.6733	0.7006	0.8533	1.0648	0.7275	0.7603	0.6738	0.7191	0.6821	0.6715	0.755	0.6606
485	mannose	Carbohydrate	Sucrose, glucose,fructose metabolism	48153	LC/MS Polar	803	2200	225.062	3458-28-4	18950	C00159	HMDB00169	0.1436	0.0488	0.0488	0.0488	0.0488	0.0488	0.0488	0.0488	0.0488	0.0488	0.0488	0.0686	1.4725	1.4444	1.2548	2.1173	1	1.1277	1.0691	0.7996	1.1792	1.0835	0.9609	1.0242	1.0174	0.9754	0.6534	0.9329	0.6008	0.6781
119	methionine	Amino acid	Aspartate family (OAA derived)	1302	LC/MS Pos Early	415	2526	150.058	63-68-3	6137	C00073	HMDB00696	0.95	0.9153	0.8351	0.6928	0.7941	0.7836	1.0165	1.2585	0.9178	0.866	0.9998	1.0002	0.9896	1.4371	0.6205	0.8113	0.8769	1.0775	7.929	2.0114	1.1576	1.2043	1.2492	1.7165	0.9837	1.032	1.1455	1.1745	1.2332	0.7537
156	methionine sulfone	Amino acid	Aspartate family (OAA derived)	44878	LC/MS Pos Early	100004635	1250	182.048	820-10-0	69961			1.1367	1.7516	1.6323	1.0375	0.6521	1.1686	0.5141	0.5963	0.2827	1.2363	0.8058	2.2632	0.6738	0.6812	0.8062	1.0339	0.4572	0.6584	1.6808	0.9661	0.5338	0.787	1.0722	1.06	1.0905	1.1755	1.6689	1.4866	0.8837	0.6918
120	methionine sulfoxide	Amino acid	Aspartate family (OAA derived)	18374	LC/MS Pos Early	100000039	1272	166.053	3226-65-1	158980	C02989	HMDB02005	0.409	0.3809	0.4121	0.3	0.3797	0.3056	0.3875	0.4917	0.3968	0.4636	0.7907	0.4347	1.0012	1.4921	0.7653	0.9988	1.1185	1.4144	7.7866	2.2258	1.1409	1.2366	1.4316	1.6318	1.3356	1.2521	1.2745	1.3059	1.465	0.942
524	methyl glucopyranoside (alpha + beta)	Carbohydrate	Sucrose, glucose,fructose metabolism	46144	LC/MS Pos Early	100005864	832	212.113					2.072	1.2858	1.1959	1.5839	1.7438	1.0344	0.9918	1.1412	1.5885	1.4692	1.0082	1.082	0.6691	0.6641	0.1918	0.5744	1.114	0.4314	1.7726	2.0446	0.8945	0.3842	0.2664	0.6851	0.3749	0.2653	0.9077	0.8875	3.3675	0.6371
989	methylphosphate	Cofactors, Prosthetic Groups, Electron Carriers	Oxidative phosphorylation	37070	LC/MS Pos Early	100001805	544	113	7023-27-0	13130		HMDB61711	0.5493	0.6329	1.557	0.8628	0.4817	0.4423	0.2558	0.3985	0.3372	0.8724	0.5665	0.4791	1.5242	1.9901	0.8807	0.9762	1.0714	2.4538	1.8226	1.544	1.2968	1.7676	0.9926	1.0074	1.1938	1.5224	1.4986	1.4094	1.4291	0.5746
268	methylsuccinate	Amino acid	Branched Chain Amino Acids (pyruvate derived)	15745	LC/MS Polar	2051	2800	131.035	498-21-5	10349		HMDB01844	1.1594	0.6221	0.5539	0.9365	0.86	0.8789	0.71	1.0628	0.8218	0.3745	0.6903	1.024	1.9498	1.4563	2.1388	2.3364	3.0587	3.8381	1.2493	1.2704	1.3398	1.6732	0.9633	1.0158	0.8899	0.8443	0.8681	0.9984	1.0016	0.6127
441	myo-inositol	Carbohydrate	Inositol metabolism	1124	LC/MS Polar	363	3506.3	225.062	87-89-8	892	C00137	HMDB00211	0.0377	0.0243	0.0264	0.0213	0.0339	0.0275	0.0169	0.0257	0.0279	0.0315	0.0363	0.0273	1.3908	1.2798	1.1189	1.4375	1.2263	1.1975	0.9917	0.9085	1.1871	1.2979	1.3295	1.3891	1.1739	1.0782	1.2516	1.2812	1.0083	0.9429
1076	N2,N2-dimethylguanosine	Nucleotide	Purine metabolism	35137	LC/MS Pos Early	100001412	2210	312.13	2140-67-2	92919		HMDB04824	0.0788	0.0788	0.0788	0.0788	0.0788	0.0788	0.1259	0.0788	0.0788	0.0788	0.0788	0.0788	1.1273	0.8847	0.9702	0.8841	1.1912	1.2615	1.1837	0.9633	1.3009	1.0298	1.7876	1.9712	1.113	1.2607	0.6482	0.8546	0.7998	0.5412
123	N6,N6,N6-trimethyllysine	Amino acid	Aspartate family (OAA derived)	1498	LC/MS Pos Early	189	2825	189.16	23284-33-5	440120	C03793	HMDB01325	0.3074	0.2941	0.2467	0.2418	0.274	0.3037	0.5726	0.4359	0.4648	0.3062	0.2744	0.3475	1.047	1.0796	0.9746	1.1252	1.0144	0.9998	0.9941	1.3279	1.0002	1.0058	1.0538	1.1762	1.1991	1.1534	1.3857	1.3535	1.0422	1.0074
122	N6-acetyllysine	Amino acid	Aspartate family (OAA derived)	36752	LC/MS Neg	100001734	1059	187.109	692-04-6	92832	C02727	HMDB00206	0.2917	0.2917	0.2917	0.2917	0.2917	0.2917	0.2917	0.2917	0.2917	0.2917	0.2917	0.2917	0.2917	0.9526	0.841	0.6249	1.142	1.6293	1	0.3493	1.3711	1.3469	2.1792	2.1166	0.2917	0.2917	0.3834	0.2917	0.2917	0.2917
1060	N6-carbamoylthreonyladenosine	Nucleotide	Purine metabolism	35157	LC/MS Pos Early	100001415	2008	413.142	24719-82-2	161466		HMDB41623	1.045	0.7578	1	1.031	1.2052	1.2943	1.2905	1.3513	1.0841	0.966	0.4496	0.9509	0.4218	0.4218	0.4218	0.4218	0.4218	0.4218	0.4218	0.4218	0.4288	0.4218	0.4218	0.4218	0.4218	0.5126	0.4218	0.4218	0.4218	0.4218
1092	N6-succinyladenosine	Nucleotide	Purine metabolism	48130	LC/MS Neg	100001664	980	382.1	4542-23-8			HMDB00912	0.8795	0.4407	0.4126	1.0124	0.4562	0.2853	0.9876	0.9876	0.6538	0.3622	0.8249	0.47	1.8748	3.8618	1.2943	2.6739	1.5755	1.8824	1.9331	1.0859	3.7084	2.6927	5.8081	7.624	0.7408	0.8542	1.0254	1.4544	0.8207	0.9438
218	N-acetyl-1-methylhistidine*	Amino acid	Glutamate family (alpha-ketoglutarate derived)	43255	LC/MS Pos Early	100004299	2100	212.103					0.4826	0.414	0.3224	0.6228	0.7533	0.7408	0.4839	0.4053	0.4439	0.3908	1.0415	0.7615	2.0269	1.6638	1.8028	1.5864	1.0908	1.0868	1.1182	1.1992	0.7547	0.9585	1.1346	0.7982	1.3209	1.0765	1.4965	1.4622	1.3594	0.8664
125	N-acetylalanine	Amino acid	Aspartate family (OAA derived)	1585	LC/MS Polar	1110	1564.8	130.051	97-69-8	88064	C02847	HMDB00766	0.8295	0.7529	0.6946	0.7805	0.9317	0.7851	0.7369	0.5216	0.6878	1.1164	0.7617	1.0885	0.9797	1.0203	0.774	1.2113	1.1087	1.0297	1.2457	1.2341	1.2514	1.3777	1.2689	1.9526	0.8388	1.0634	1.0455	1.0609	0.6625	0.9066
189	N-acetylarginine	Amino acid	Glutamate family (alpha-ketoglutarate derived)	33953	LC/MS Pos Early	100001266	2245	217.13	155-84-0	67427	C02562	HMDB04620	1.2564	1.7892	1.189	2.173	0.6631	0.9336	1.1968	1.4235	1.5395	1.2939	1.3706	1.0371	1.0005	0.9839	0.8226	0.9995	0.8214	0.8062	1.4783	1.3089	0.8752	0.7555	1.0428	1.1874	0.8842	0.8875	0.9475	0.9382	0.8484	0.6827
127	N-acetylaspartate (NAA)	Amino acid	Aspartate family (OAA derived)	22185	LC/MS Pos Early	100000787	880	176.055	997-55-7;997-55-7	65065	C01042	HMDB00812	1.2952	1.4618	1.4107	1.297	1.2178	1.3487	1.6385	1.448	1.385	1.4089	1.1898	1.2057	0.665	0.7459	0.6802	0.8502	1.1485	0.987	1.0207	0.8059	0.7933	0.9255	1.013	0.7487	0.797	0.6967	0.6984	0.6459	0.7121	0.6284
128	N-acetyl-beta-alanine	Amino acid	Aspartate family (OAA derived)	37432	LC/MS Polar	100002102	1762.4	130.051	3025-95-4	76406	C01073		0.4666	0.1742	0.1815	0.3459	0.289	0.3377	0.2853	0.1637	0.2427	0.1808	0.1842	0.1637	1.309	1.4856	1.2652	1.1859	1	0.8722	1.7029	1.2815	0.9059	1.0938	1.3088	1.2956	1.3178	1.1387	1.2517	1.2386	1.13	0.8178
401	N-acetyl-glucosamine 1-phosphate	Carbohydrate	Amino sugar and nucleotide sugar	15741	LC/MS Polar	1212	4052	300.049	31281-59-1	440364	C04256	HMDB01367	1.1827	0.9727	1.815	0.9168	2.1637	1.4909	1.3119	1.2393	1.4589	0.8242	0.8728	1.2807	0.7653	0.7438	0.9623	0.6316	1.0013	1.2239	1.2371	2.8862	0.8808	0.8541	0.6371	0.5418	1.1164	1.1557	1.1363	0.9148	0.9987	0.8699
190	N-acetylglutamate	Amino acid	Glutamate family (alpha-ketoglutarate derived)	15720	LC/MS Pos Early	100000282	1050	190.071	5817-08-03	70914	C00624	HMDB01138	0.0659	0.059	0.0687	0.0906	0.0473	0.0486	0.1469	0.1212	0.1068	0.056	0.0652	0.0677	1.4515	1.2905	1.2567	1.1476	1.6628	1.3204	1.604	1.0108	1.524	1.8227	2.0146	2.4113	0.9633	1.1008	1.0376	0.9892	1.1945	0.8387
191	N-acetylglutamine	Amino acid	Glutamate family (alpha-ketoglutarate derived)	33943	LC/MS Pos Early	100001253	845	189.087	2490-97-3	182230	C02716	HMDB06029	0.33	0.5069	0.4209	0.6731	0.2832	0.1681	0.2248	0.1681	0.2152	0.2876	0.3553	0.7329	0.6615	1	0.8954	0.8626	1.25	1.444	3.3206	1.359	1.4474	1.5834	2.1367	2.2991	1.2716	1.7256	1.8392	1.5975	1.2206	1.2103
192	N-acetylhistidine	Amino acid	Glutamate family (alpha-ketoglutarate derived)	33946	LC/MS Pos Early	100001293	2065	198.087	39145-52-3	75619	C02997	HMDB32055	0.0822	0.0538	0.0489	0.0607	0.0577	0.053	0.0882	0.1036	0.0845	0.0472	0.0656	0.1252	1.9753	2.1304	1.4844	1.6903	1.0501	1.3282	2.8071	2.2294	0.9518	0.9668	0.9957	1.0043	1.8551	2.0049	2.4122	2.1957	1.5057	1.4585
270	N-acetylleucine	Amino acid	Branched Chain Amino Acids (pyruvate derived)	1587	LC/MS Pos Early	1082	2656	174.112	1188-21-2	70912	C02710	HMDB11756	0.3724	0.3724	0.6685	0.3724	0.8058	0.3724	0.3724	0.3724	0.4257	0.3724	0.583	0.6437	1.0037	1.4738	0.9963	1.6505	1.1614	1.5841	1.5854	0.986	1.3443	0.8993	1.3864	1.2423	1.643	0.8186	1.2547	0.7615	0.9595	1.2055
129	N-acetylmethionine	Amino acid	Aspartate family (OAA derived)	1589	LC/MS Neg	1083	1787	190.054	65-82-7	448580	C02712	HMDB11745	0.6581	0.933	0.7707	0.6579	0.7852	0.7064	0.7529	0.7959	0.5788	0.7092	0.5942	1.0874	1.3218	1.7366	0.968	1.6441	1.766	1.8832	1.8467	1.3951	1.4846	1.5454	1.4768	2.0063	0.8582	1.1672	1.032	1.2751	0.6984	0.7902
146	N-acetylmethionine sulfoxide	Amino acid	Aspartate family (OAA derived)	45428	LC/MS Pos Early	100005463	880	208.064		193368			0.4446	0.4615	0.5077	0.4268	0.4893	0.3396	0.4408	0.3927	0.5037	0.4055	0.5056	0.4097	1.2753	1.3783	1.123	1.7732	1.8161	2.0372	1.6989	1.2879	1.1581	1.2304	1.6362	1.5852	0.9986	1.1662	1.0014	1.1459	0.7459	0.9209
194	N-acetylproline	Amino acid	Glutamate family (alpha-ketoglutarate derived)	34387	LC/MS Pos Early	100001334	1695	158.081	1074-79-9	322640			0.7613	1.5501	1.7774	1.0302	0.8008	0.9787	1.2165	0.7812	1.0318	0.5407	0.6558	0.5694	1.0209	1.4394	0.8212	0.9791	1.4023	1.8285	1.342	0.8795	1.2357	1.3722	2.8707	2.3839	0.6577	0.7969	0.5399	0.5047	1.118	0.9046
13	N-acetylserine	Amino acid	Serine family (phosphoglycerate derived)	37076	LC/MS Pos Early	100001851	811	148.06	97-14-3	65249		HMDB02931	1.5122	0.9904	1.1516	1.6393	1.9065	1.6609	1.4673	1.1923	1.4268	1.1159	1.1737	1.5133	0.8579	0.7877	1.0522	0.9512	0.8699	0.8357	1.2192	1.1346	0.7277	0.95	0.8489	1.0096	0.8446	0.8609	0.7816	0.7898	0.9068	0.7515
130	N-acetylthreonine	Amino acid	Aspartate family (OAA derived)	33939	LC/MS Pos Early	100001274	1040	162.076	17093-74-2	152204			0.9043	1.3499	0.4207	0.3831	0.3645	0.7733	1.0116	0.5883	1.0016	0.5864	0.7907	0.6358	0.863	1.1337	1.1313	1.0118	0.8681	1.257	1.0498	1.3179	1.0193	0.8448	1.1143	0.8967	1.204	1.4616	1.4894	1.1989	0.9009	0.9984
56	N-acetyltryptophan	Amino acid	Aromatic amino acid metabolism (PEP derived)	33959	LC/MS Pos Early	100001254	2640	247.108	1218-34-4	700653	C03137	HMDB13713	1.4805	0.4515	1	1.3219	0.9515	0.8132	0.9771	0.7506	1.4918	0.5081	1.0456	0.867	0.4515	2.2724	0.4515	1.007	0.4515	0.4515	1.0125	0.4515	0.4515	0.4515	0.4515	0.4515	0.4515	0.4515	0.4515	0.4515	0.4515	0.4515
193	N-alpha-acetylornithine	Amino acid	Glutamate family (alpha-ketoglutarate derived)	32984	LC/MS Pos Early	100000285	2000	175.108	6205-08-09	439232	C00437	HMDB03357	0.2045	0.2207	0.2113	0.2298	0.1414	0.1713	0.3715	0.2874	0.2917	0.1608	0.0975	0.2655	0.9534	1.1805	1.1069	1.1266	0.9429	0.9892	1.7628	1.1393	1.0183	1.0514	1.3515	1.4558	1.2318	1.3749	1.2953	1.0108	1.3061	1.3127
1542	naringenin	Secondary metabolism	Flavonoids	44663	LC/MS Neg	100000920	3437.3	271.061	67604-48-2	932	C00509	HMDB02670	4.9143	6.8175	7.8921	9.6266	10.8472	6.0094	5.9986	9.8708	10.1168	17.7891	10.4996	9.3522	0.7426	0.8552	1.1723	0.927	0.6224	0.6973	0.2636	0.4577	0.846	0.6086	0.542	1.0725	0.8582	2.0388	0.7753	0.8512	0.9256	0.9275
1543	naringenin 7-O-glucoside	Secondary metabolism	Flavonoids	37471	LC/MS Neg	100002143	3760	433.114	529-55-5	92794	C09099		0.0716	0.9969	0.684	0.9131	1.0031	1.1501	1.1636	1.9918	0.9217	2.2398	2.5663	0.9684	0.0716	0.0716	0.0716	0.0716	0.0716	0.0716	0.0716	0.0716	0.0716	0.0716	0.0716	0.0716	0.0716	0.0716	0.0716	0.0716	0.0716	0.0716
215	N-delta-acetylornithine	Amino acid	Glutamate family (alpha-ketoglutarate derived)	43249	LC/MS Pos Early	100004523	1877	175.108		9920500			1.325	1.4417	1.3087	1.2106	1.2108	1.3643	1.1136	1.1711	1.0552	0.8509	0.8402	1.2499	1.0404	1.092	0.8743	0.9873	0.6141	0.7833	1.3869	0.9846	0.7546	0.7978	0.7252	0.8599	0.897	0.8867	1.0127	1.0964	0.9814	0.9772
90	N-formylphenylalanine	Amino acid	Aromatic amino acid metabolism (PEP derived)	48433	LC/MS Neg	100006056	2400	192.067	13200-85-6	759256			0.7792	0.6134	0.8225	0.6131	0.6773	0.5003	0.4716	0.5065	0.8094	0.4635	0.8457	0.4635	1.0197	1.8096	1.9942	1.1289	1.3618	1.4101	7.5562	1.7678	1.1251	1.1354	2.349	1.4253	1.2705	1	0.9711	0.7387	1.2132	0.671
302	nicotianamine	Amino acid	Amines and polyamines	43026	LC/MS Pos Early	100004035	1800	304.15	34441-14-0	9882882	C05324		0.7656	0.9978	0.6062	0.7481	0.625	1.147	1.0857	1.0584	1.173	0.8049	1.0758	1.0066	0.6673	1.1661	1.0022	1.5557	0.7709	1.2511	1.7267	1.4578	0.7429	0.7275	1.2076	0.6779	1.0321	1.244	0.9768	0.9267	0.6156	0.9395
965	nicotinamide adenine dinucleotide (NAD+)	Cofactors, Prosthetic Groups, Electron Carriers	Nicotinate and nicotinamide metabolism	5278	LC/MS Neg	1310	1434	662.102	53-84-9	5893	C00003	HMDB00902	0.7453	1.4427	1.5814	0.7499	0.6221	0.9803	4.8584	0.7582	3.3373	2.4556	1.1004	2.593	0.7058	0.8787	0.7519	0.8535	0.6846	0.9623	0.8599	0.9666	0.6961	0.7787	1.0197	1.0879	1.7184	1.9876	1.4666	1.4743	1.5874	1.1258
969	nicotinamide ribonucleotide (NMN)	Cofactors, Prosthetic Groups, Electron Carriers	Nicotinate and nicotinamide metabolism	22152	LC/MS Pos Early	1312	766	335.064	1094-61-7	14180	C00455	HMDB00229	0.4736	0.4496	0.3312	0.4701	0.368	0.5416	0.4564	0.3784	0.3288	0.4792	0.5382	0.5307	0.9827	0.978	1.0237	1.1141	1.326	1.24	1.1495	1.0964	1.0173	1.0251	1.1418	1.1229	1.0815	1.1176	1.2535	1.2534	1.0817	0.9083
970	nicotinamide riboside	Cofactors, Prosthetic Groups, Electron Carriers	Nicotinate and nicotinamide metabolism	33013	LC/MS Pos Early	100001310	2040	255.098	1341-23-7	439924	C03150	HMDB00855	0.5029	0.307	0.3955	0.3286	0.3492	0.2617	0.2357	0.3399	0.2943	0.1866	0.166	0.1888	1.2931	1.2568	1.2074	1.015	0.985	1.0562	1.2489	1.337	0.9489	0.9714	1.161	1.1819	1.3007	1.1083	1.3115	1.0354	1.0579	1.105
971	nicotinate	Cofactors, Prosthetic Groups, Electron Carriers	Nicotinate and nicotinamide metabolism	1504	LC/MS Pos Early	567	1673	124.039	59-67-6	938	C00253	HMDB01488	2.5859	2.1988	1.8402	2.9734	2.1974	2.4537	1.5576	1.6923	1.569	1.0038	0.6398	0.8448	0.9224	0.8653	0.9646	1.3139	0.9761	0.816	0.945	0.9042	0.6995	0.7977	0.9962	1.5734	0.8522	0.9033	1.0204	1.1127	0.8706	1.1636
973	nicotinate ribonucleoside	Cofactors, Prosthetic Groups, Electron Carriers	Nicotinate and nicotinamide metabolism	33471	LC/MS Pos Early	100001316	1536	256.082	2625-49-2	161234	C05841	HMDB06809	1.4177	1.094	1.1341	1.3055	1.407	1.2078	0.8124	0.9398	0.836	1.1756	1.2114	1.084	0.9105	0.9446	1.0239	0.9633	1.0951	1.0092	0.8682	1.1205	0.8837	0.9908	0.8619	0.8576	1.0567	0.9623	1.0103	0.9426	0.9609	0.9831
152	N-methylpipecolate	Amino acid	Aspartate family (OAA derived)	47101	LC/MS Pos Early	100005383	1932	144.102	41447-17-0	11862129;11286529			2.1546	1.3861	2.4216	1.1987	1.7592	1.5267	1.709	1.4616	1.5032	0.917	1.4108	1.1794	0.6622	0.7321	0.6626	0.5121	0.6309	0.6772	0.8597	1.0044	0.5996	0.6061	0.46	0.5222	0.9487	0.9537	1.3861	1.2835	1.0334	0.9956
202	N-methylproline	Amino acid	Glutamate family (alpha-ketoglutarate derived)	37431	LC/MS Pos Early	100001956	1335	130.086	475-11-6	557			0.4049	0.4171	0.4493	0.3183	0.2054	0.3201	0.4788	0.5271	0.3537	0.2882	0.2585	0.3981	1.2995	1.3134	1.2373	1.2852	1.0841	0.9858	2.1303	1.6101	1.0142	1.0747	1.1001	1.0302	1.0918	1.0348	1.2648	1.1424	0.9299	0.769
219	N-monomethylarginine	Amino acid	Glutamate family (alpha-ketoglutarate derived)	43586	LC/MS Pos Early	100004488	2845	189.135	53308-83-1	132862	C03884	HMDB29416	1.2342	2.6774	1.6753	1.9593	0.8432	1.4745	2.4194	2.1032	2.4101	1.2	1.2581	1.2033	0.6628	1.0372	0.4041	0.8993	0.595	1.0715	1.641	0.9628	0.802	0.7994	0.7069	1.3546	0.6189	0.8432	0.7368	0.9418	0.6879	0.6838
637	oleamide	Lipids	Fatty acid amide	32458	LC/MS Neg	1504	6581	280.265	301-02-0	5283387	C19670	HMDB02117	0.4835	0.6973	3.8279	1.6424	1.1446	0.5623	0.2424	0.1982	0.2465	0.6068	4.6322	11.4464	3.7924	1.7021	0.2874	0.4012	1	1	3.898	4.2902	7.5195	0.7164	0.6152	0.489	1.5924	3.0277	5.4483	2.9468	0.3328	0.2805
629	oleate/vaccenate (18:1)	Lipids	Free fatty acid	52285	LC/MS Neg	100008930	5655	281.249					1.0449	0.4243	0.674	0.8845	0.8962	0.4418	0.4576	0.4818	0.9957	0.372	0.6028	1.0638	1.1139	1.0926	0.8992	1.292	1.2216	1.6566	0.9758	0.572	1.5739	1.028	1.2802	1.3021	1.0043	2.1904	1.9378	1.3084	0.7613	0.9066
195	ornithine	Amino acid	Glutamate family (alpha-ketoglutarate derived)	1493	LC/MS Pos Early	444	2800	133.097	3184-13-2	6262	C00077	HMDB03374	0.1349	0.1193	0.0597	0.1479	0.0592	0.0861	0.1219	0.1214	0.0878	0.0804	0.1034	0.1179	0.9613	1.4219	0.9522	1.1321	0.9637	1.1347	1.8231	1.2233	1.4102	1.4023	1.5722	2.0334	1.199	1.3586	1.5454	1.1905	1.079	1.0363
1119	orotate	Nucleotide	Pyrimidine metabolism	1505	LC/MS Polar	445	1638.1	155.01	50887-69-9	967	C00295	HMDB00226	0.0496	0.0808	0.0218	0.1678	0.0218	0.0522	0.0398	0.0535	0.0267	0.0218	0.0218	0.0218	1.2786	1.4384	1.0102	1.7781	1.3619	1.6418	3.7143	1.2774	2.2009	1.7737	4.2276	4.1547	0.9898	1.0374	0.7796	0.827	0.8364	0.8709
82	O-sulfo-L-tyrosine	Amino acid	Aromatic amino acid metabolism (PEP derived)	45413	LC/MS Neg	100005384	990	260.023		514186			1.1354	1.1724	1.0197	1.0991	1.0513	1.085	0.9606	0.9069	0.9932	1.0464	1.2538	1.1817	0.7765	0.877	1.0188	1.0068	1.0933	1.2977	0.7738	1.2258	0.7621	0.9103	1.1556	0.8628	0.9532	0.9358	0.8587	0.7952	0.8182	0.8933
377	oxalate (ethanedioate)	Carbohydrate	Photorespiration	20694	LC/MS Polar	100000841	3803	88.988	144-62-7	971	C00209	HMDB02329	0.8283	0.7528	0.6491	0.7701	0.4484	0.8183	0.3727	0.4224	0.3273	0.5601	0.5966	0.3075	1.1387	1.2597	1.1479	1.2618	1.3688	1.3405	0.9814	1.0033	1.3505	1.2289	1.352	1.1967	1.0949	1.1858	0.9803	0.9967	1.0785	1.0069
599	palmitate (16:0)	Lipids	Free fatty acid	1336	LC/MS Neg	424	5618	255.233	57-10-3	985	C00249	HMDB00220	1.0976	1.0816	1.0977	0.862	0.7661	0.6144	0.6542	0.9062	1.007	0.5577	0.6387	0.7783	0.8411	1.0924	0.8654	1.1561	1.247	1.4551	1.1631	0.7918	1.1864	0.9952	1.1196	1.0048	0.9074	1.8735	1.5615	1.0726	0.6447	0.9465
673	palmitoylcholine	Lipids	Fatty acid ester	52944	LC/MS Pos Late	100009233	1482	342.337		151731			1.118	0.7531	0.8539	0.9368	0.6821	1.4215	1.2934	0.5418	0.7749	0.4949	0.6625	0.4949	1.255	1.1701	1.1135	1.5611	0.8506	1.0539	1.8175	1.7287	0.9298	1.0816	0.7976	0.5907	1.1248	1.0316	1	1.0191	0.7546	0.6806
958	pantothenate	Cofactors, Prosthetic Groups, Electron Carriers	CoA metabolism	1508	LC/MS Pos Early	1024	1667	220.118	137-08-6	6613	C00864	HMDB00210	1.0917	0.837	0.8547	0.8546	0.8895	0.7791	0.6971	0.6309	0.671	0.7451	0.7862	0.7265	1.2134	1.1608	1.2406	0.9729	1.1116	0.8443	1.4256	1.4513	0.949	1.1218	0.9943	1.0057	1.4736	1.4492	1.5145	1.2817	1.3768	1.2381
63	phenylalanine	Amino acid	Aromatic amino acid metabolism (PEP derived)	64	LC/MS Pos Early	460	2878	166.086	63-91-2	6140	C00079	HMDB00159	1.0035	0.9794	0.8615	0.8163	1.0953	1.07	1.0427	1.1199	1.0538	1.0045	1.2247	0.8664	0.9275	1.3191	0.942	1.0416	0.9965	1.0161	4.53	1.4608	0.9579	1.011	0.9267	1.0711	0.8893	0.9062	0.8757	0.9076	0.8939	0.7117
990	phosphate	Cofactors, Prosthetic Groups, Electron Carriers	Oxidative phosphorylation	42109	LC/MS Pos Early	461	576	98.9842	7664-38-2	1061	C00009	HMDB01429	0.6303	0.6748	0.5798	0.6446	0.5362	0.6049	0.3711	0.5411	0.4361	0.4336	0.4644	0.3076	1.1908	1.2623	1.1792	1.3258	1.4572	1.3937	1.3009	1.3331	1.0906	1.2365	1.2334	1.1692	1.0057	1.0026	1.0078	0.9974	0.8376	0.7627
159	phosphothreonine	Amino acid	Aspartate family (OAA derived)	37453	LC/MS Pos Early	100002076	605	200.032	27530-80-9	1016	C12147		0.0769	0.0769	0.0769	0.0769	0.0769	0.0769	0.0769	0.0769	0.0769	0.0769	0.0769	0.0769	0.575	0.6948	1.0323	1.4055	0.9633	1.2205	0.6082	0.5348	1.4039	1.246	2.4682	3.3164	0.544	1.3251	1	0.9011	0.8868	1.0139
1484	p-hydroxybenzaldehyde	Secondary metabolism	Benzenoids	17665	LC/MS Neg	1276	2040	121.029	123-08-0	126	C00633	HMDB11718	1.456	1.6565	0.8953	1.3413	1.6185	1.3913	2.6448	1.4436	2.7934	1.7762	3.7112	1.0544	0.7688	0.6067	1.2818	0.6667	0.9573	1.2207	0.8715	0.7641	0.6197	0.9897	2.6379	0.7933	0.775	1	0.8243	0.5029	0.5029	0.6798
938	pimelate (heptanedioate)	Lipids	Fatty acid, Dicarboxylate	15704	LC/MS Polar	100000101	2745	159.066	111-16-0	385	C02656	HMDB00857	0.5263	0.7201	0.8283	1.8233	2.0677	1.6147	1.6498	1.3808	1.3212	2.3125	3.1382	0.7766	0.8712	0.7271	0.8044	0.8452	0.8225	0.8601	0.9211	1.0546	0.9363	0.9919	1.0913	1.4483	1.1074	1.2125	1.1655	1.0081	0.92	0.765
133	pipecolate	Amino acid	Aspartate family (OAA derived)	1444	LC/MS Pos Early	1025	2200	130.086	4043-87-2	849	C00408	HMDB00070	0.8121	1.3508	1.1312	0.6553	0.8423	0.9263	0.887	0.8581	0.57	0.7648	1	0.7004	1.0666	1.3687	1	1.3813	1.3415	1.148	1.6911	1.177	0.9586	1.36	1.5145	1.6307	0.6779	0.6657	1.0347	1.0336	0.6848	0.7237
196	proline	Amino acid	Glutamate family (alpha-ketoglutarate derived)	1898	LC/MS Pos Early	480	1603	116.071	147-85-3	145742	C00148	HMDB00162	0.9975	0.9334	0.9496	0.7627	0.8982	0.9431	1.2343	1.3651	1.0446	1.1374	1.1236	1.1627	1.3609	0.9405	0.7674	0.963	0.9392	1.1962	2.0961	1.0323	1.0025	1.6931	0.9597	1.1861	0.7486	0.9086	1.0274	1.1777	0.6011	0.6104
1175	prolylglycine	Peptide	Dipeptide	40703	LC/MS Pos Early	100003674	2136	173.092	2578-57-6	7408076;6426709			0.9198	1.2369	1.2651	1.1254	1.0045	0.9505	1.7709	1.2503	1.5803	1.2509	1.3473	1.63	0.7944	0.8652	0.7311	1.0075	1.1692	0.8933	0.7443	0.7824	1.0496	0.9955	1.3445	1.6009	0.7624	0.8379	0.7007	0.9149	0.7383	0.6798
1121	pseudouridine	Nucleotide	Pyrimidine metabolism	33442	LC/MS Neg	821	1100	243.062	1445-07-4	15047	C02067	HMDB00767	0.3419	0.1874	0.1874	0.1874	0.7935	0.4575	1.6185	0.8592	1.5314	0.7818	0.1874	1.2948	1.0391	1.0992	1.2114	1.0567	1.678	1.3104	0.6784	2.2797	0.7145	0.8513	0.1874	1.1086	1.2451	0.9239	0.9609	1.1861	0.712	0.6835
987	pterin	Cofactors, Prosthetic Groups, Electron Carriers	Folate Metabolism	43023	LC/MS Pos Early	100004216	1805	164.057	22363-60-4	73000	C00715	HMDB00802	1.3354	1.8499	1.8997	1.8436	1.8469	1.5272	2.3296	2.2559	2.5282	3.14	2.6366	2.5639	0.6586	0.9093	0.5152	0.6038	0.6969	0.953	0.5576	0.3499	1.047	1.1333	0.8693	1.0728	0.3813	0.556	0.6682	0.3234	0.5455	0.4669
1027	pyridoxal	Cofactors, Prosthetic Groups, Electron Carriers	Vitamin B metabolism (B6 or B12)	1651	LC/MS Pos Early	491	2343	168.066	65-22-5	1050	C00250	HMDB01545	0.4928	0.2755	0.2477	0.3447	0.3407	0.2314	0.227	0.2365	0.2702	0.2936	0.2344	0.3448	1.206	1.1623	1.2306	1.1302	1.0659	1.0244	0.949	1.0702	0.9238	1.0283	1.0508	1.0099	1.1582	1.1264	1.2582	1.2448	0.9901	1.0402
1029	pyridoxamine	Cofactors, Prosthetic Groups, Electron Carriers	Vitamin B metabolism (B6 or B12)	2150	LC/MS Pos Early	568	2975	169.097	58052-48-5	1052	C00534	HMDB01431	0.3322	0.2218	0.2043	0.2494	0.1805	0.1836	0.1777	0.1812	0.2101	0.1482	0.134	0.1454	1.1435	1.2446	1.0086	1.3798	1.1432	1.338	1.0197	1.0869	1.4809	1.6602	1.5587	2.2849	1.0131	1.0829	0.9914	0.8678	0.9783	1.1201
1030	pyridoxate	Cofactors, Prosthetic Groups, Electron Carriers	Vitamin B metabolism (B6 or B12)	31555	LC/MS Polar	100001121	846	182.046	82-82-6	6723	C00847	HMDB00017	2.1798	1.8496	1.3833	1.9219	1.6058	1.8714	1.7851	1.9037	1.8478	1.2759	1.4441	1.2264	0.7923	0.8703	0.8782	0.8783	0.7717	0.6728	1.0709	0.98	0.9061	0.8725	1.02	1.1049	0.8372	0.7599	0.9462	0.8659	0.94	0.8888
1031	pyridoxine (Vitamin B6)	Cofactors, Prosthetic Groups, Electron Carriers	Vitamin B metabolism (B6 or B12)	608	LC/MS Pos Early	936	2442	170.081	58-56-0	1054	C00314	HMDB02075	1.7194	1.2361	1.1204	1.1643	1.199	1.1602	1.1252	1.1453	1.2645	1.1086	0.8545	1.2759	0.5037	0.7542	0.4992	0.7151	0.8833	0.8914	0.6706	0.5735	1.1612	1.2805	1.2502	1.3296	0.4857	0.652	0.5227	0.5356	0.6998	0.6364
197	pyroglutamine*	Amino acid	Glutamate family (alpha-ketoglutarate derived)	46225	LC/MS Pos Early	100001540	1900	129.066	2353-44-8	134508			1.214	0.9944	0.8324	0.7148	0.9619	0.8533	1.0543	1.2363	0.8605	0.6453	0.7838	0.9555	0.6848	1.0199	1.1458	1.0056	2.0592	1.3823	1.9598	1.1576	0.9536	1.0607	1.4427	1.2757	0.8907	0.8409	1.0378	0.9524	1.0163	0.6553
348	pyruvate	Carbohydrate	Glycolysis	48990	LC/MS Polar	823	1083	87.0088	127-17-3	1060	C00022	HMDB00243	1.3062	1.4889	1.1718	1.2834	1.0021	1.6813	1.1547	1.5232	1.1914	1.3466	1.1691	1.0544	0.5262	1.0003	0.5321	0.9997	0.9188	0.8173	0.561	0.7123	0.805	0.9944	1.2106	1.5226	0.1724	0.215	0.2214	0.2904	0.3459	0.4116
66	quinate	Amino acid	Aromatic amino acid metabolism (PEP derived)	18335	LC/MS Polar	100000442	2432.9	191.056	77-95-2	6508	C00296	HMDB03072	1.2837	1.2669	1.2571	1.2501	0.9229	1.2237	2.8916	2.1207	2.5887	1.8272	1.6328	2.695	0.6698	0.8969	0.7935	0.6854	0.9317	1.0206	0.6671	0.4246	0.4884	1.2112	1.486	1.603	0.8149	0.3278	0.9794	0.8054	0.6829	0.6096
495	raffinose	Carbohydrate	Sucrose, glucose,fructose metabolism	586	LC/MS Polar	879	4300	549.167	17629-30-0	10542	C00492	HMDB03213	39.5727	52.0689	40.6941	44.3326	45.3548	48.6068	28.9153	34.1871	30.8556	46.9727	55.4244	39.1828	0.6836	0.3006	0.4823	0.5758	0.3759	0.1488	0.1488	0.3531	0.4733	0.4684	0.5817	0.376	0.8656	1	0.7648	0.8761	1.1542	1.4998
406	ribonate	Carbohydrate	Amino sugar and nucleotide sugar	27731	LC/MS Polar	100001007	2425	165.04	5336-08-03	5460677	C01685	HMDB00867	1.0052	0.6047	0.5128	1.0081	0.9469	1.0206	1.6297	2.394	1.8985	1.3749	1.3336	1.2491	0.9153	0.9626	0.8002	1.1046	0.9402	0.9948	0.815	0.7402	1.0933	1.1653	1.1566	1.2768	0.9551	0.9165	1.0837	0.9237	0.7679	0.6778
407	ribose	Carbohydrate	Amino sugar and nucleotide sugar	1471	LC/MS Polar	914	1508.2	195.051	50-69-1	5779	C00121	HMDB00283	0.3348	0.1705	0.5503	0.2678	1.8965	0.1878	0.1573	0.1718	0.1856	0.2729	0.1113	0.4744	1.058	1.165	1.2626	1.3158	1.3344	1.6406	1.305	1.0297	1.2671	1.8218	2.4262	1.5987	1.1029	0.973	0.9939	1.0061	0.89	0.7685
429	ribulose/xylulose	Carbohydrate	Amino sugar and nucleotide sugar	48340	LC/MS Polar	100006122	1400	149.046					0.7173	0.2461	0.1319	0.445	0.2907	0.497	0.282	0.2031	0.2577	0.3734	0.4465	0.2993	1.1036	1.2123	1.3526	1.4847	1.3702	1.2985	1.0727	0.9537	1.0567	1.2476	1.9376	1.8451	1.0268	1.109	0.9732	1.406	1.0632	0.7958
137	S-adenosylhomocysteine (SAH)	Amino acid	Aspartate family (OAA derived)	42382	LC/MS Neg	197	1832.4	383.114	979-92-0	439155	C00021	HMDB00939	2.5197	1.8588	1.9691	1.9744	1.8337	2.5749	2.0595	2.9362	2.436	3.0621	2.3831	2.918	0.4516	0.6814	0.3489	0.5151	0.6483	0.9917	1.1108	0.482	1.0083	0.7546	0.9903	1.2245	0.3574	0.4886	0.4277	0.4608	0.4007	0.4552
1488	salicylate	Secondary metabolism	Benzenoids	1515	LC/MS Polar	501	802	137.024	69-72-7	338	C00805	HMDB01895	1.7105	2.2224	4.8056	0.974	0.9999	0.4548	0.9693	1.0416	0.7622	0.3225	1.4862	0.4323	0.328	0.398	0.4471	3.613	26.9051	6.5901	1.9867	9.903	0.2786	1.0001	4.7218	12.1344	1.1393	0.9787	0.4333	0.8426	0.8898	4.9677
1457	salidroside	Secondary metabolism	Alkaloids	45419	LC/MS Pos Early	100005462	1863	318.155	10338-51-9	159278			0.5126	0.4013	0.4081	0.432	0.4436	0.4127	0.1948	0.1702	0.216	0.4078	0.3561	0.3066	1.7091	1.3817	1.1581	1.6638	1.0587	1.0995	1.1484	1.1422	1.3736	1.006	1.1345	1.25	0.994	1.2914	1.1606	0.8993	0.9883	1.014
939	sebacate (decanedioate)	Lipids	Fatty acid, Dicarboxylate	32398	LC/MS Neg	100001211	1788	201.113	111-20-6	5192	C08277	HMDB00792	0.6713	0.5001	0.3985	0.3001	0.6902	0.5588	0.5582	0.3001	0.3001	0.5191	0.653	0.3001	1.1681	1.7483	1.3324	0.9678	0.9916	1.2721	1.258	0.9092	1	1.3304	1.8671	1.548	1.0512	1.0928	1.121	0.7434	1.0026	1.0364
16	serine	Amino acid	Serine family (phosphoglycerate derived)	1648	LC/MS Pos Early	503	1239	106.05	56-45-1	5951	C00065	HMDB00187	0.312	0.2719	0.237	0.2523	0.2244	0.2601	0.2796	0.336	0.2461	0.2745	0.2345	0.2541	1.0327	1.2019	0.9036	1.1837	0.9673	1.2151	3.6391	1.5925	1.2122	1.3714	1.4116	1.8174	1.1554	1.2906	1.2718	1.2916	1.1305	0.8727
68	shikimate	Amino acid	Aromatic amino acid metabolism (PEP derived)	15144	LC/MS Polar	100000293	2725	173.046	138-59-0	8742	C00493	HMDB03070	0.7036	0.7633	0.7133	0.8749	0.9582	0.7706	1.1625	1.4516	1.0849	1.3406	0.8933	1.9713	0.8091	0.8302	0.7496	0.8803	0.9978	1.1673	0.8226	0.6701	1.1044	1.0911	1.2319	1.3917	1.09	1.2267	1.4523	1.2517	0.9988	1.0012
18	S-methylcysteine	Amino acid	Serine family (phosphoglycerate derived)	39592	LC/MS Pos Early	100002749	1955	119.016	1187-84-4	24417		HMDB02108	0.8488	1.0124	0.457	0.9271	0.8618	1.1765	1.6123	1.2903	1.2177	0.7441	1.1016	1	0.3305	0.3305	0.3305	0.3305	0.3305	0.3305	0.3305	0.3305	0.3305	0.3305	0.3305	0.3305	0.3305	0.3305	0.3305	0.3305	0.3305	0.3305
312	S-methylglutathione	Amino acid	Glutathione metabolism	33944	LC/MS Pos Early	100001259	2200	322.107	2922-56-7	3605667	C11347		2.6141	3.6927	1.7402	2.2919	3.7175	5.8132	4.4531	12.6724	3.5179	4.0972	2.8461	5.5184	0.904	0.9546	0.6179	1.0192	0.6392	0.688	1.1021	0.6976	0.7501	0.7013	0.9723	0.6789	0.6867	0.8334	0.9808	1.1279	0.9561	0.5066
155	S-methylmethionine	Amino acid	Aspartate family (OAA derived)	38127	LC/MS Pos Early	100002183	2584	164.074	3493-12-07	458	C05319		0.0098	0.0098	0.0098	0.0257	0.0098	0.0098	0.2536	0.4971	0.3536	0.0243	0.3047	0.0098	0.6564	0.8288	0.2	0.3238	0.812	1.078	7.2888	1.8768	1.6904	1.3079	1.2753	1.4598	1.832	2.2136	2.1179	1.8669	2.1491	1
296	spermidine	Amino acid	Amines and polyamines	485	LC/MS Pos Early	50	3355	146.165	124-20-9	1102	C00315	HMDB01257	1.5078	0.6874	0.4313	0.9204	0.6143	0.8751	1.416	1.2492	1.1338	0.9128	0.7968	0.9475	0.8065	0.7177	1.269	0.9914	0.6233	0.4577	1.391	1.0311	0.3191	0.4015	1.2242	1.0086	2.3419	1.022	1.8683	1.6863	1.3027	1.357
199	stachydrine	Amino acid	Glutamate family (alpha-ketoglutarate derived)	34384	LC/MS Pos Early	100001296	1440	144.102	4136-37-2	115244	C10172	HMDB04827	0.5015	0.5588	0.3676	0.3899	0.431	0.5409	1.0322	0.5493	0.9025	0.4037	0.4282	0.7588	0.8251	1.0456	1.1601	1.2027	1.0789	0.9237	1.9554	1.7646	0.9514	1.426	1.2244	0.9678	1.7775	2.1712	2.4742	2.0515	3.0427	2.1964
501	stachyose	Carbohydrate	Sucrose, glucose,fructose metabolism	15960	LC/MS Neg	934	920	665.215	10094-58-3	439531	C01613	HMDB03553	1.0641	0.9666	0.9272	1.2087	0.996	1.1378	0.9735	1.1714	1.004	1.188	1.1388	1.1092	0.0002	0.0002	0.0002	0.0002	0.0002	0.0002	0.0002	0.0002	0.0002	0.0002	0.0002	0.0002	0.0002	0.0005	0.0002	0.0002	0.0004	0.0004
887	stigmasterol	Lipids	Sterols	21183	LC/MS Pos Late	100000923	2875	395.367	83-48-7	5280794	C05442	HMDB00937	1.2346	1.3837	1.5227	1.3467	1.1276	0.9255	1	1.4871	1.3751	0.9676	0.7378	1.32	0.4611	0.4611	0.7153	0.9885	0.7724	0.8918	0.8044	1.5294	0.8838	0.9643	1.1256	0.7788	1.1849	0.9098	0.9262	1.3585	1.4108	1.075
364	succinate	Carbohydrate	TCA cycle	1437	LC/MS Polar	252	3149	117.019	110-15-6	1110	C00042	HMDB00254	0.1398	0.2057	0.1673	0.1458	0.1561	0.171	0.2224	0.1825	0.2131	0.1667	0.1663	0.1529	1.1004	1.1472	1.0062	1.2194	1.2279	1.2124	1.288	1.0188	1.1781	1.1227	1.2445	1.1597	0.947	0.9938	1.2197	1.1657	1.0149	0.9228
1774	succinimide	Xenobiotics	Chemicals	41888	LC/MS Polar	100003696	2155	116.035	123-56-8	11439	C07273		0.0709	0.1238	0.0868	0.0568	0.0739	0.0802	0.0675	0.0444	0.0711	0.0871	0.0985	0.0582	1.2157	1.315	1.057	1.1541	1.4771	1.4624	1.2006	1.0223	1.378	1.3395	1.7192	1.4058	0.9483	0.9777	1.3055	1.1957	1.0374	0.7968
502	sucrose	Carbohydrate	Sucrose, glucose,fructose metabolism	1519	LC/MS Polar	935	3092	387.114	57-50-1	5988	C00089	HMDB00258	0.8812	1.1526	0.99	1.0138	1.0852	1.1068	1.3299	1.296	1.3867	1.245	1.2664	1.3079	0.9191	0.8916	0.7688	0.8909	0.8145	0.8622	0.7881	0.5508	0.9974	1.024	1.1222	1.1915	0.926	0.9147	1.0026	1.0412	0.7983	0.8322
24	sulfate*	Amino acid	Serine family (phosphoglycerate derived)	46960	LC/MS Polar	100002528	3728	96.9601	14808-79-8	1118	C00059	HMDB01448	2.0104	3.2064	3.1413	1.839	1.7817	1.7809	0.7017	0.7528	1.5495	2.0421	2.7104	2.1289	1.0157	0.8829	0.8127	1.0911	0.6651	0.8202	1.7607	1.1112	0.2142	0.7081	0.5339	0.611	0.9843	0.8893	0.6797	1.1084	0.881	0.3838
383	tartronate (hydroxymalonate)	Carbohydrate	Photorespiration	20693	LC/MS Polar	100000840	3700	118.999	80-69-3	45	C02287	HMDB35227	0.0864	0.1455	0.0748	0.1432	0.1217	0.1494	0.1462	0.1762	0.0819	0.1445	0.1912	0.0914	1.0324	0.779	0.9941	1.1993	1.5552	1.2885	1.0337	1.0059	1.2109	1.3163	1.3773	1.2862	1.3306	1.3834	1.6691	1.386	1.1835	0.6231
1014	thiamin (Vitamin B1)	Cofactors, Prosthetic Groups, Electron Carriers	Thiamine metabolism	5341	LC/MS Pos Early	873	3050	265.112	59-43-8	1130	C00378	HMDB00235	0.9795	0.5624	0.4501	0.7838	0.7877	0.8231	0.3389	0.4505	0.4199	0.7934	0.795	0.4756	1.3116	1.1531	1.1975	1.3528	1.0205	0.9593	1.9117	1.8124	0.9021	1.1485	1.0518	0.8972	2.0295	1.6212	1.6278	1.4331	1.2522	1.2186
1015	thiamin monophosphate	Cofactors, Prosthetic Groups, Electron Carriers	Thiamine metabolism	15798	LC/MS Pos Early	523	2378	345.078	532-40-1	3382778	C01081	HMDB02666	1.3103	0.6551	0.5909	1.4903	1.0757	1.0676	1.3137	0.6745	0.9107	1.7995	2.1077	0.995	0.6439	0.6624	0.7524	0.8298	1.0016	0.9984	0.8347	0.7903	0.9586	0.9457	1.0078	0.7215	1.2602	1.7311	1.5705	1.5833	1.5073	1.2534
1008	threonate	Cofactors, Prosthetic Groups, Electron Carriers	Ascorbate metabolism	27738	LC/MS Polar	100001022	2384	135.03	70753-61-6	151152	C01620	HMDB00943	0.2178	0.4005	0.3705	0.3355	0.259	0.2798	0.1871	0.1796	0.221	0.3097	0.2699	0.3283	1.0548	1.0875	1.0706	1.15	1.0313	1.1512	1.0406	0.8215	1.1408	1.0749	1.3217	1.1392	1.1061	1.0773	0.9272	1.0677	0.9687	1.0606
139	threonine	Amino acid	Aspartate family (OAA derived)	1284	LC/MS Pos Early	564	1514	120.066	72-19-5	6288	C00188	HMDB00167	0.7379	0.8197	0.737	0.6557	0.6574	0.7361	0.8193	0.8747	0.7635	0.9152	0.7889	0.9986	1.0014	1.1007	0.8619	1.0452	0.9692	1.204	2.2352	1.1655	1.0067	1.1141	1.4933	1.4975	1.1639	1.2926	1.1079	1.3099	1.055	0.9902
1122	thymidine	Nucleotide	Pyrimidine metabolism	2183	LC/MS Neg	872	1963.7	241.083	50-89-5	5789	C00214	HMDB00273	0.4281	0.235	0.1544	0.3156	0.3006	0.2318	0.1639	0.1654	0.1818	0.1788	0.3455	0.286	1.2313	1.2547	0.8876	1.202	1.4423	1.7927	1.8889	1.0577	1.5467	1.8761	2.0552	2.1592	1.1205	1.2739	1.4645	1.2675	0.9067	0.9423
201	trans-4-hydroxyproline	Amino acid	Glutamate family (alpha-ketoglutarate derived)	32306	LC/MS Pos Early	1001	1064	132.066	51-35-4	5810	C01157	HMDB00725	0.6125	0.4334	0.484	0.4895	0.5078	0.4612	0.8381	1.5432	0.7101	7.2861	0.7222	2.9466	1.1334	1.0928	1.1625	1.2725	1.2382	1.0397	1.0114	0.84	1.1584	1.266	1.0704	1.276	0.8788	0.7991	0.9919	1.0081	0.8614	0.7291
974	trigonelline (N'-methylnicotinate)	Cofactors, Prosthetic Groups, Electron Carriers	Nicotinate and nicotinamide metabolism	32401	LC/MS Pos Early	100001092	1388	138.055	535-83-1	5570	C01004	HMDB00875	0.9988	1.2804	1.1239	0.8815	1.0512	0.9516	1.1208	1.2709	1.0664	0.7555	0.8306	0.7697	1.5342	1.1861	0.8257	0.8623	1.2061	1.4131	0.7298	0.887	0.9011	1.0498	1.0012	1.1186	0.8362	0.8006	1.0572	1.1242	0.9504	0.9029
1792	trimethylamine N-oxide	Xenobiotics	Chemicals	40406	LC/MS Pos Early	100003397	2100	76.0757	1184-78-7	1145	C01104	HMDB00925	0.9829	0.6356	0.8044	1.4578	1.0331	1.0934	0.7443	0.5274	1.1972	1.0297	0.9757	0.8588	0.8645	1.0058	1.0622	0.6575	1.0314	1.0537	0.9129	1.2726	0.7935	0.819	0.9942	0.9096	0.9372	1.0445	1.0356	1.0491	1.0486	1.0301
69	tryptophan	Amino acid	Aromatic amino acid metabolism (PEP derived)	54	LC/MS Pos Early	565	2986	205.097	73-22-3	6305	C00078	HMDB00929	1.2786	0.9971	1.156	0.985	1.1929	0.9415	1.5457	1.6283	1.657	1.0029	1.3676	1.5636	0.7797	6.3069	0.5939	2.7647	0.1047	0.1173	6.4222	2.8524	0.1155	0.1498	0.1133	0.1371	0.4404	1.1926	0.2238	1.1677	0.6755	0.6666
71	tyrosine	Amino acid	Aromatic amino acid metabolism (PEP derived)	1299	LC/MS Pos Early	815	2430	182.081	60-18-4	6057	C00082	HMDB00158	1.0427	1.3841	1.2722	1.0892	1.2121	1.4687	0.7243	1.0772	0.8665	1.3158	1.0822	1.06	0.8846	0.9689	0.7852	0.9439	0.9125	1.0311	0.8029	0.7488	1.1047	1.175	1.0718	1.2115	0.788	0.7794	0.8131	0.8381	0.7283	0.7229
408	UDP-glucose/UDP-galactose	Carbohydrate	Amino sugar and nucleotide sugar	38670	LC/MS Neg	100002997	645	565.05			C00029	HMDB00286	0.7046	1.2411	1.489	0.7854	1.0966	0.9168	0.5703	0.5703	0.6158	1	0.5703	1.583	0.5703	0.5703	0.5703	0.5703	0.5703	0.5703	0.5703	0.67	0.5703	0.5703	0.5703	0.5703	2.3072	1.0004	0.6772	0.7562	2.5807	3.6454
425	UDP-N-acetylgalactosamine	Carbohydrate	Amino sugar and nucleotide sugar	18396	LC/MS Polar	1257	3730	606.074	108320-87-2	439185	C00203	HMDB00304	1.9205	2.1748	1.8317	1.0279	2.4959	2.3315	2.2105	1.0233	2.2912	2.1961	2.1691	3.2551	0.6485	1.0513	0.4454	0.7282	0.6667	0.9382	1.2028	1.1024	0.6566	0.8204	0.7604	0.6883	0.6665	0.5783	0.4976	0.9767	0.8669	0.8603
413	UDP-N-acetylglucosamine	Carbohydrate	Amino sugar and nucleotide sugar	35162	LC/MS Polar	1249	3708.7	606.074	91183-98-1	445675	C00043	HMDB00290	1.6761	2.749	4.0519	2.2775	3.2279	2.4588	2.8924	1.6355	2.4459	3.3388	4.0997	4.1011	0.7311	0.6149	0.8628	0.8547	0.6005	0.7274	0.6894	1.0078	0.7378	0.733	0.9079	1.0112	0.7938	1.1972	0.9922	0.9068	0.8752	0.6924
942	undecanedioate	Lipids	Fatty acid, Dicarboxylate	42395	LC/MS Neg	100001617	2440	215.129	1852-04-6	15816		HMDB00888	0.2076	0.2076	0.2365	0.2176	0.3526	0.4114	0.3108	0.2076	0.2076	0.3597	0.3123	0.2327	1	1.9519	1.6177	1.4762	1.3041	1.4589	1.5676	1.0447	1.4579	1.7833	2.8373	1.6727	0.9392	0.7689	0.9558	1.2173	1.1619	0.9398
1125	uracil	Nucleotide	Pyrimidine metabolism	605	LC/MS Pos Early	825	827	113.035	66-22-8	1174	C00106	HMDB00300	0.866	1.1143	0.9271	1.6075	1.4354	1.3078	1.7298	2.0975	1.452	0.8196	1.0735	1.6316	0.6543	0.7159	0.3751	0.3751	0.3751	1.8554	0.6226	0.3751	0.6896	0.4775	2.0514	1.4979	0.9789	1.2278	0.6262	1	0.8859	0.6189
1126	uridine	Nucleotide	Pyrimidine metabolism	606	LC/MS Pos Early	535	1100	245.077	58-96-8	6029	C00299	HMDB00296	0.6324	0.4651	0.4484	0.5654	0.6478	0.6634	0.5296	0.6571	0.5587	0.645	0.6003	0.5483	1.2298	1.1317	1.0161	1.1646	1.0584	1.1915	1.1684	1.1262	1.1411	1.2086	1.2477	1.3824	1.0676	1.0505	1.118	0.9839	0.9042	0.8423
1134	uridine 3'-monophosphate (3'-UMP)	Nucleotide	Pyrimidine metabolism	39764	LC/MS Polar	106	3800	323.029	35170-0-7;35170-03-7	101543	C01368		0.5	0.9453	0.5535	0.4934	1.8203	0.6138	0.7608	1.0292	0.6997	0.9708	0.8885	0.7585	1.5916	1.6508	1.2901	1.8408	3.7313	3.2497	0.8795	0.7517	1.4793	1.0494	2.2714	1.4458	1.2175	1.1212	0.7319	0.7135	1.2879	0.9679
1127	uridine 5'-diphosphate (UDP)	Nucleotide	Pyrimidine metabolism	5345	LC/MS Pos Early	870	560	405.009	21931-53-3	6031	C00015	HMDB00295	0.4101	0.9611	0.8282	0.5931	0.4484	0.6491	0.3945	0.1483	0.3278	0.795	0.9896	0.7495	0.9466	1.1467	1.0104	0.8965	1.7492	1.8122	1.0539	2.3062	0.8351	1.1602	1.5329	1.3287	3.3975	2.2611	3.0661	2.167	3.2109	2.0465
1128	uridine 5'-monophosphate (UMP)	Nucleotide	Pyrimidine metabolism	2856	LC/MS Pos Early	869	590	325.043	3387-36-8	6030	C00105	HMDB00288	0.2496	0.194	0.1323	0.2402	0.2545	0.3595	0.2676	0.2083	0.2125	0.2937	0.3786	0.268	1.0018	1.2371	1.3281	1.3569	1.5647	1.5825	0.9982	0.9869	1.4341	1.3429	1.7757	1.5358	0.9688	1.2185	1.3896	1.5276	1.1903	1.0787
274	valine	Amino acid	Branched Chain Amino Acids (pyruvate derived)	1649	LC/MS Pos Early	566	2479	118.086	72-18-4	6287	C00183	HMDB00883	0.5793	0.8142	0.675	0.7394	0.6371	0.7309	0.7606	1.1246	0.6826	0.9885	1.1563	1.0461	1.174	1.8859	0.7507	1.2539	0.9946	1.2926	3.8844	1.4183	1.452	1.6089	1.4404	1.8602	0.9026	1.0054	0.9004	1.071	0.7771	0.6998
1301	valylglutamine	Peptide	Dipeptide	42079	LC/MS Pos Early	100003640	2295	246.145	42854-54-6	5253209			0.2608	0.1624	0.1624	0.1624	0.28	0.1624	0.1624	0.1624	0.1624	0.1624	0.1624	0.1624	0.8521	0.6637	0.8784	0.9339	1.0568	1.2067	0.9834	0.7145	1.1212	0.9567	1.4028	1.1173	1.1859	1.1896	1.1556	1	1.1309	1.0717
1142	valylglycine	Peptide	Dipeptide	40475	LC/MS Pos Early	100003641	2444	175.108	686-43-1	136487			0.3998	0.2172	0.242	0.3247	0.4763	0.2172	0.2172	0.2172	0.2172	0.4008	0.2746	0.2172	0.9707	1.029	1	1.027	1.0703	1.2275	0.8291	0.677	1.0785	1.0618	1.6434	1.552	1.3202	1.0124	1.1285	0.9351	1.0507	0.6873
1259	valylleucine	Peptide	Dipeptide	39994	LC/MS Pos Early	100003210	3138	231.17	22906-55-4	352039			0.3418	0.1148	0.1477	0.2268	0.3415	0.1967	0.0902	0.0902	0.1162	0.2326	0.188	0.0912	1.2506	0.9518	1.3446	1.0841	1.5521	1.6641	1.3065	1.2945	1.0898	1.056	1	0.7906	1.629	1.3649	1.4711	1.1874	1.0102	0.9846
1081	xanthine	Nucleotide	Purine metabolism	3147	LC/MS Pos Early	1004	1032	153.041	69-89-6	1188	C00385	HMDB00292	4.2793	3.041	2.9238	3.667	4.0916	4.204	5.7365	4.7725	4.9748	4.5074	3.7828	4.8057	0.609	0.8923	0.9845	0.8585	0.8072	0.7377	0.8646	1.8973	0.5603	0.7954	0.4772	0.6303	1.0155	0.8943	1.1304	0.8838	0.6489	0.7039
1082	xanthosine	Nucleotide	Purine metabolism	15136	LC/MS Pos Early	100000299	1275	285.083	146-80-5	64959	C01762	HMDB00299	18.9023	12.5586	8.8556	20.681	19.0947	26.2717	12.2411	11.592	11.7345	20.1901	20.8673	19.5025	0.3406	0.4423	0.639	0.7138	0.6736	1	0.4175	1.2192	0.7317	0.3844	0.5533	0.3406	0.5882	0.7793	0.3558	0.3406	0.3406	0.6556
74	xanthurenate	Amino acid	Aromatic amino acid metabolism (PEP derived)	15679	LC/MS Pos Early	100000015	2236	206.045	59-007	5699	C02470	HMDB00881	1.1964	2.3202	2.4874	2.1057	2.1187	2.677	0.1773	1.4058	0.1773	1	0.1773	1.2544	0.1773	0.1773	0.1773	0.1773	0.1773	0.4744	0.7885	0.1773	0.7604	0.6931	0.1773	0.3438	0.2181	0.4238	0.3647	2.7196	0.6681	2.0094

## Sheet: Pathway Heat Map
	Heat map of statistically significant biochemicals profiled in this study. Red and green shaded cells indicate p≤0.05 (red indicates that the mean values are significantly higher for that comparison; green values significantly lower). Light red and light green shaded cells indicate 0.05<p<0.10 (light red indicates that the mean values trend higher for that comparison; light green values trend low…										Fold of Change
										X	Welch's Two-Sample t-Test			Chemcial Properties
											EGF	EGF		Super Pathway	Sub Pathway	Chemical ID	CAS	RI	Mass
												WTM
	Pathway Order	Super Pathway	Sub Pathway	Biochemical Name	Platform	Comp ID	KEGG	PlantCyc	PUBCHEM	X	WTM	p-value	q-value
	2	Amino acid	Serine family (phosphoglycerate derived)	betaine	LC/MS pos early	3141	C00719	BETAINE	247		0.99	0.9168	0.5236	Amino acid	Serine family (phosphoglycerate derived)	799	107-43-7	1064	118.086
	4			cysteine	LC/MS pos early	1868	C00097	CYS	5862		1.2	0.2602	0.2827	Amino acid	Serine family (phosphoglycerate derived)	800	52-90-4;56-89-3	1488	122.027
	5			cysteine sulfinic acid	LC/MS pos early	37443	C00606	3-SULFINOALANINE	109		1.8	0.0269	0.0929	Amino acid	Serine family (phosphoglycerate derived)	100002113	207121-48-0	597	154.017
	7			dimethylglycine	LC/MS pos early	5086	C01026		673		0.6	0.1264	0.1998	Amino acid	Serine family (phosphoglycerate derived)	806	1118-68-9	1104	104.071
	8			glycine	LC/MS pos early	58	C00037	GLY	750		1.29	0.0333	0.1	Amino acid	Serine family (phosphoglycerate derived)	340	56-40-6	1375	76.0393
	13			N-acetylserine	LC/MS pos early	37076		ACETYLSERINE	65249		0.89	0.4157	0.3496	Amino acid	Serine family (phosphoglycerate derived)	100001851	97-14-3	811	148.06
	16			serine	LC/MS pos early	1648	C00065	SER	5951		1.04	0.5735	0.4073	Amino acid	Serine family (phosphoglycerate derived)	503	56-45-1	1239	106.05
	18			S-methylcysteine	LC/MS pos early	39592		S-METHYL-L-CYSTEINE	24417		1.32	0.123	0.1993	Amino acid	Serine family (phosphoglycerate derived)	100002749	1187-84-4	1955	119.016
	24			sulfate*	LC/MS polar	46960	C00059		1118		0.72	0.1492	0.2126	Amino acid	Serine family (phosphoglycerate derived)	100002528	14808-79-8	3728	96.9601
	32		Aromatic amino acid metabolism (PEP derived)	3-(4-hydroxyphenyl)lactate	LC/MS neg	32197	C03672	CPD-2222	9378		1.22	0.428	0.3574	Amino acid	Aromatic amino acid metabolism (PEP derived)	240	6482-98-0	1379	181.051
	52			kynurenine	LC/MS pos early	15140	C00328		161166		1.67	0.0158	0.0708	Amino acid	Aromatic amino acid metabolism (PEP derived)	100000265	2922-83-0	2739	209.092
	56			N-acetyltryptophan	LC/MS pos early	33959	C03137		700653		0.94	0.8266	0.5027	Amino acid	Aromatic amino acid metabolism (PEP derived)	100001254	1218-34-4	2640	247.108
	63			phenylalanine	LC/MS pos early	64	C00079	PHE	6140		1.08	0.2606	0.2827	Amino acid	Aromatic amino acid metabolism (PEP derived)	460	63-91-2	2878	166.086
	66			quinate	LC/MS polar	18335	C00296	QUINATE	6508		1.91	0.0004	0.015	Amino acid	Aromatic amino acid metabolism (PEP derived)	100000442	77-95-2	2432.9	191.056
	68			shikimate	LC/MS polar	15144	C00493	SHIKIMATE	8742		1.65	0.0059	0.0451	Amino acid	Aromatic amino acid metabolism (PEP derived)	100000293	138-59-0	2725	173.046
	69			tryptophan	LC/MS pos early	54	C00078	TRP	6305		1.34	0.0142	0.0708	Amino acid	Aromatic amino acid metabolism (PEP derived)	565	73-22-3	2986	205.097
	71			tyrosine	LC/MS pos early	1299	C00082	TYR	6057		0.82	0.0701	0.1622	Amino acid	Aromatic amino acid metabolism (PEP derived)	815	60-18-4	2430	182.081
	74			xanthurenate	LC/MS pos early	15679	C02470		5699		0.32	0.0161	0.0708	Amino acid	Aromatic amino acid metabolism (PEP derived)	100000015	59-007	2236	206.045
	82			O-sulfo-L-tyrosine	LC/MS neg	45413			514186		0.97	0.4955	0.3828	Amino acid	Aromatic amino acid metabolism (PEP derived)	100005384		990	260.023
	90			N-formylphenylalanine	LC/MS neg	48433			759256		0.89	0.3392	0.3307	Amino acid	Aromatic amino acid metabolism (PEP derived)	100006056	13200-85-6	2400	192.067
	107		Aspartate family (OAA derived)	2-aminoadipate	LC/MS pos early	6146	C00956	CPD-468	469		0.9	0.6507	0.4354	Amino acid	Aspartate family (OAA derived)	381	542-32-5;1118-90-7	1912	162.076
	108			2-oxoadipate	LC/MS polar	38347	C00322	2K-ADIPATE	71		0.33	0.0592	0.1446	Amino acid	Aspartate family (OAA derived)	92	3184-35-8	2633.1	159.03
	109			alanine	LC/MS pos early	1126	C00041	L-ALPHA-ALANINE	5950		1.26	0.0255	0.0923	Amino acid	Aspartate family (OAA derived)	811	56-41-7	1700	90.055
	111			asparagine	LC/MS pos early	512	C00152	ASN	6267		0.48	0.3535	0.3307	Amino acid	Aspartate family (OAA derived)	917	70-47-3	1225	133.061
	112			aspartate	LC/MS pos early	443	C00049	L-ASPARTATE	5960		1.25	0.094	0.1932	Amino acid	Aspartate family (OAA derived)	234	56-84-8	1165	134.045
	118			lysine	LC/MS pos early	1301	C00047	LYS	5962		1.49	0.003	0.0363	Amino acid	Aspartate family (OAA derived)	407	56-87-1	2850	147.113
	119			methionine	LC/MS pos early	1302	C00073	MET	6137		1.22	0.0187	0.0762	Amino acid	Aspartate family (OAA derived)	415	63-68-3	2526	150.058
	120			methionine sulfoxide	LC/MS pos early	18374	C02989	L-Methionine-sulfoxides	158980		1.36	0.0509	0.1278	Amino acid	Aspartate family (OAA derived)	100000039	3226-65-1	1272	166.053
	122			N6-acetyllysine	LC/MS neg	36752	C02727		92832		1			Amino acid	Aspartate family (OAA derived)	100001734	692-04-6	1059	187.109
	123			N6,N6,N6-trimethyllysine	LC/MS pos early	1498	C03793		440120		1.44	0.0299	0.0963	Amino acid	Aspartate family (OAA derived)	189	23284-33-5	2825	189.16
	125			N-acetylalanine	LC/MS polar	1585	C02847		88064		1.03	0.9876	0.547	Amino acid	Aspartate family (OAA derived)	1110	97-69-8	1564.8	130.051
	127			N-acetylaspartate (NAA)	LC/MS pos early	22185	C01042		65065		1.03	0.6571	0.4359	Amino acid	Aspartate family (OAA derived)	100000787	997-55-7;997-55-7	880	176.055
	128			N-acetyl-beta-alanine	LC/MS polar	37432	C01073		76406		0.68	0.0949	0.1932	Amino acid	Aspartate family (OAA derived)	100002102	3025-95-4	1762.4	130.051
	129			N-acetylmethionine	LC/MS neg	1589	C02712		448580		1	0.9015	0.5236	Amino acid	Aspartate family (OAA derived)	1083	65-82-7	1787	190.054
	130			N-acetylthreonine	LC/MS pos early	33939			152204		1.1	0.456	0.3716	Amino acid	Aspartate family (OAA derived)	100001274	17093-74-2	1040	162.076
	133			pipecolate	LC/MS pos early	1444	C00408		849		0.84	0.2366	0.2645	Amino acid	Aspartate family (OAA derived)	1025	4043-87-2	2200	130.086
	137			S-adenosylhomocysteine (SAH)	LC/MS neg	42382	C00021	ADENOSYL-HOMO-CYS	439155		1.24	0.0356	0.1021	Amino acid	Aspartate family (OAA derived)	197	979-92-0	1832.4	383.114
	139			threonine	LC/MS pos early	1284	C00188	THR	6288		1.19	0.0099	0.0605	Amino acid	Aspartate family (OAA derived)	564	72-19-5	1514	120.066
	144			6-oxopiperidine-2-carboxylic acid	LC/MS polar	43231			3014237		1.03	0.7852	0.4913	Amino acid	Aspartate family (OAA derived)	100004499	34622-39-4	1692	142.051
	145			2-piperidinone	LC/MS pos early	43400			12665		1.17	0.3537	0.3307	Amino acid	Aspartate family (OAA derived)	100004295	675-20-7	1675	100.076
	146			N-acetylmethionine sulfoxide	LC/MS pos early	45428			193368		1	0.9845	0.5469	Amino acid	Aspartate family (OAA derived)	100005463		880	208.064
	148			2-hydroxyadipate	LC/MS polar	31934	C02360		193530		0.61	0.0817	0.1806	Amino acid	Aspartate family (OAA derived)	100001153	18294-85-4	3000	161.046
	152			N-methylpipecolate	LC/MS pos early	47101			11862129;11286529		0.78	0.1307	0.2013	Amino acid	Aspartate family (OAA derived)	100005383	41447-17-0	1932	144.102
	155			S-methylmethionine	LC/MS pos early	38127	C05319	CPD-397	458		19.4	0.0157	0.0708	Amino acid	Aspartate family (OAA derived)	100002183	3493-12-07	2584	164.074
	156			methionine sulfone	LC/MS pos early	44878			69961		0.77	0.2318	0.2611	Amino acid	Aspartate family (OAA derived)	100004635	820-10-0	1250	182.048
	159			phosphothreonine	LC/MS pos early	37453	C12147		1016		1			Amino acid	Aspartate family (OAA derived)	100002076	27530-80-9	605	200.032
	163		Glutamate family (alpha-ketoglutarate derived)	imidazole lactate	LC/MS pos early	15716	C05568		440129		1.01	0.8461	0.5053	Amino acid	Glutamate family (alpha-ketoglutarate derived)	100000263	14403-45-3	2040	157.061
	165			1-methylimidazoleacetate	LC/MS pos early	32350	C05828		75810		1.11	0.5619	0.404	Amino acid	Glutamate family (alpha-ketoglutarate derived)	100001208	2625-49-2	2064	141.066
	167			2-pyrrolidinone	LC/MS pos early	31675			12025		0.99	0.9114	0.5236	Amino acid	Glutamate family (alpha-ketoglutarate derived)	100001081	616-45-5	1262	86.06
	168			3-methylhistidine	LC/MS pos early	15677	C01152		64969		1.17	0.3893	0.3394	Amino acid	Glutamate family (alpha-ketoglutarate derived)	100000042	368-16-1	2670	170.092
	169			4-acetamidobutanoate	LC/MS polar	1558	C02946		18189		1.09	0.7466	0.4736	Amino acid	Glutamate family (alpha-ketoglutarate derived)	1113	3025-96-5	1925	144.067
	171			4-hydroxybutyrate (GHB)	LC/MS pos early	34585	C00989	4-HYDROXY-BUTYRATE	10413		1.78	0.0098	0.0605	Amino acid	Glutamate family (alpha-ketoglutarate derived)	100001507	502-85-2	1148	87.0441
	174			arginine	LC/MS pos early	1638	C00062	ARG	232		0.71	0.5828	0.4078	Amino acid	Glutamate family (alpha-ketoglutarate derived)	231	1119-34-2	2825	175.119
	175			argininosuccinate	LC/MS pos early	15497	C03406	L-ARGININO-SUCCINATE	16950;828		0.87	0.5879	0.4098	Amino acid	Glutamate family (alpha-ketoglutarate derived)	232	156637-58-0	2745	291.13
	176			carboxyethyl-GABA	LC/MS pos early	40007			2572		1.28	0.1567	0.2202	Amino acid	Glutamate family (alpha-ketoglutarate derived)	100003260	4386-03-02	2085	176.092
	177			citrulline	LC/MS pos early	2132	C00327	L-CITRULLINE	9750		0.87	0.8362	0.5027	Amino acid	Glutamate family (alpha-ketoglutarate derived)	391	372-75-8	1520	176.103
	179			dimethylarginine (SDMA + ADMA)	LC/MS pos early	36808	C03626		123831		1.42	0.107	0.1963	Amino acid	Glutamate family (alpha-ketoglutarate derived)	100001810	102783-24-4	2850	203.15
	181			gamma-aminobutyrate (GABA)	LC/MS pos early	1416	C00334	4-AMINO-BUTYRATE	119		0.95	0.5203	0.3862	Amino acid	Glutamate family (alpha-ketoglutarate derived)	141	56-12-2	2048	104.071
	182			glutamate	LC/MS pos early	57	C00025	GLT	611		1.19	0.1674	0.2274	Amino acid	Glutamate family (alpha-ketoglutarate derived)	561	56-86-0	1500	148.06
	183			glutamate, gamma-methyl ester	LC/MS pos early	33487			68662		0.81	0.3099	0.3174	Amino acid	Glutamate family (alpha-ketoglutarate derived)	100001103	1499-55-4	2170	162.076
	184			glutamine	LC/MS pos early	53	C00064	GLN	5961		1.14	0.1451	0.2112	Amino acid	Glutamate family (alpha-ketoglutarate derived)	563	56-85-9	1291	147.076
	185			histamine	LC/MS polar	1574	C00388		774		1			Amino acid	Glutamate family (alpha-ketoglutarate derived)	354	51-45-6	3065	110.072
	186			histidine	LC/MS pos early	59	C00135	HIS	6274		1.41	0.0035	0.0372	Amino acid	Glutamate family (alpha-ketoglutarate derived)	355	5934-29-2	2707	156.077
	188			homocitrulline	LC/MS pos early	22138	C02427		65072		0.72	0.0166	0.0708	Amino acid	Glutamate family (alpha-ketoglutarate derived)	100000963	1190-49-4	1908	190.119
	189			N-acetylarginine	LC/MS pos early	33953	C02562		67427		0.98	0.7994	0.4947	Amino acid	Glutamate family (alpha-ketoglutarate derived)	100001266	155-84-0	2245	217.13
	190			N-acetylglutamate	LC/MS pos early	15720	C00624	ACETYL-GLU	70914		1.48	0.0932	0.1932	Amino acid	Glutamate family (alpha-ketoglutarate derived)	100000282	5817-08-03	1050	190.071
	191			N-acetylglutamine	LC/MS pos early	33943	C02716		182230		0.83	0.4697	0.3777	Amino acid	Glutamate family (alpha-ketoglutarate derived)	100001253	2490-97-3	845	189.087
	192			N-acetylhistidine	LC/MS pos early	33946	C02997		75619		1.44	0.0708	0.1622	Amino acid	Glutamate family (alpha-ketoglutarate derived)	100001293	39145-52-3	2065	198.087
	193			N-alpha-acetylornithine	LC/MS pos early	32984	C00437	N-ALPHA-ACETYLORNITHINE	439232		1.25	0.5136	0.3828	Amino acid	Glutamate family (alpha-ketoglutarate derived)	100000285	6205-08-09	2000	175.108
	194			N-acetylproline	LC/MS pos early	34387			322640		0.7	0.0962	0.1932	Amino acid	Glutamate family (alpha-ketoglutarate derived)	100001334	1074-79-9	1695	158.081
	195			ornithine	LC/MS pos early	1493	C00077	L-ORNITHINE	6262		1.04	0.6183	0.423	Amino acid	Glutamate family (alpha-ketoglutarate derived)	444	3184-13-2	2800	133.097
	196			proline	LC/MS pos early	1898	C00148	PRO	145742		1.29	0.0008	0.0204	Amino acid	Glutamate family (alpha-ketoglutarate derived)	480	147-85-3	1603	116.071
	197			pyroglutamine*	LC/MS pos early	46225			134508		0.99	0.9089	0.5236	Amino acid	Glutamate family (alpha-ketoglutarate derived)	100001540	2353-44-8	1900	129.066
	199			stachydrine	LC/MS pos early	34384	C10172		115244		1.46	0.1044	0.1963	Amino acid	Glutamate family (alpha-ketoglutarate derived)	100001296	4136-37-2	1440	144.102
	201			trans-4-hydroxyproline	LC/MS pos early	32306	C01157	Protein-hydroxyprolines	5810		4.7	0.0298	0.0963	Amino acid	Glutamate family (alpha-ketoglutarate derived)	1001	51-35-4	1064	132.066
	202			N-methylproline	LC/MS pos early	37431			557		1.09	0.6133	0.4227	Amino acid	Glutamate family (alpha-ketoglutarate derived)	100001956	475-11-6	1335	130.086
	211			1-methylhistidine	LC/MS pos early	30460	C01152		92105		0.64	0.0984	0.1932	Amino acid	Glutamate family (alpha-ketoglutarate derived)	100001051	332-80-9	2755	170.092
	215			N-delta-acetylornithine	LC/MS pos early	43249			9920500		0.8	0.0166	0.0708	Amino acid	Glutamate family (alpha-ketoglutarate derived)	100004523		1877	175.108
	218			N-acetyl-1-methylhistidine*	LC/MS pos early	43255					1.06	0.887	0.5236	Amino acid	Glutamate family (alpha-ketoglutarate derived)	100004299		2100	212.103
	219			N-monomethylarginine	LC/MS pos early	43586	C03884		132862		1.07	0.7074	0.455	Amino acid	Glutamate family (alpha-ketoglutarate derived)	100004488	53308-83-1	2845	189.135
	220			4-guanidinobutanoate	LC/MS pos early	15681	C01035		500		0.87	0.2503	0.2764	Amino acid	Glutamate family (alpha-ketoglutarate derived)	100000096	463-003;463-00-3	2320	146.092
	222			4-imidazoleacetate	LC/MS pos early	32349	C02835		96215		1.22	0.435	0.3588	Amino acid	Glutamate family (alpha-ketoglutarate derived)	100001207	645-65-8	2055	127.05
	228			guanidinoacetate	LC/MS pos early	43802	C00581		763		0.73	0.0034	0.0372	Amino acid	Glutamate family (alpha-ketoglutarate derived)	344	352-97-6	1937	118.061
	229			1-methylguanidine	LC/MS pos early	48114	C02294		10111		0.76	0.0213	0.085	Amino acid	Glutamate family (alpha-ketoglutarate derived)	100000715	22661-87-6	2149	74.0713
	237		Branched Chain Amino Acids (OAA derived)	isoleucine	LC/MS pos early	1125	C00407	ILE	6306		1.55	0.0028	0.0363	Amino acid	Branched Chain Amino Acids (OAA derived)	376	73-32-5	2800	132.102
	251		Branched Chain Amino Acids (pyruvate derived)	2,3-dihydroxyisovalerate	LC/MS polar	38276	C04039	DIOH-ISOVALERATE	677		1.35	0.1123	0.1963	Amino acid	Branched Chain Amino Acids (pyruvate derived)	100002417	1756-18-9	1050	133.051
	254			2-hydroxy-3-methylvalerate	LC/MS neg	36746			164623		2.67	0.1112	0.1963	Amino acid	Branched Chain Amino Acids (pyruvate derived)	100001541	488-15-3	1800	131.071
	257			3-methyl-2-oxobutyrate	LC/MS polar	44526	C00141	2-KETO-ISOVALERATE	49		1.16	0.3879	0.3394	Amino acid	Branched Chain Amino Acids (pyruvate derived)	100000936	3715-29-5	911	115.04
	258			3-methyl-2-oxovalerate	LC/MS neg	15676	C00671	2-KETO-3-METHYL-VALERATE	47		1.21	0.185	0.2339	Amino acid	Branched Chain Amino Acids (pyruvate derived)	100000036	1460-34-0;51829-07-3	2064.2	129.056
	263			alpha-hydroxyisovalerate	LC/MS polar	46537			99823		1.52	0.1707	0.2301	Amino acid	Branched Chain Amino Acids (pyruvate derived)	100001300	600-37-3	1052	117.056
	264			beta-hydroxyisovalerate	LC/MS polar	12129			69362		1.63	0.1005	0.194	Amino acid	Branched Chain Amino Acids (pyruvate derived)	1442	625-08-1	1149.8	117.056
	265			leucine	LC/MS pos early	60	C00123	LEU	6106		1.09	0.3518	0.3307	Amino acid	Branched Chain Amino Acids (pyruvate derived)	397	61-90-5	2864	132.102
	268			methylsuccinate	LC/MS polar	15745		CPD-2461	10349		0.93	0.6458	0.4353	Amino acid	Branched Chain Amino Acids (pyruvate derived)	2051	498-21-5	2800	131.035
	270			N-acetylleucine	LC/MS pos early	1587	C02710		70912		0.93	0.8347	0.5027	Amino acid	Branched Chain Amino Acids (pyruvate derived)	1082	1188-21-2	2656	174.112
	274			valine	LC/MS pos early	1649	C00183	VAL	6287		1.38	0.0165	0.0708	Amino acid	Branched Chain Amino Acids (pyruvate derived)	566	72-18-4	2479	118.086
	275			2-isopropylmalate	LC/MS neg	15667	C02504	3-CARBOXY-3-HYDROXY-ISOCAPROATE	77		0.93	0.6168	0.423	Amino acid	Branched Chain Amino Acids (pyruvate derived)	100000409	3237-44-3	725	175.061
	285			3-methylglutaconate	LC/MS polar	38667			1551553		0.8	0.8308	0.5027	Amino acid	Branched Chain Amino Acids (pyruvate derived)	100002458	5746-90-7	2579.6	143.035
	293		Amines and polyamines	5-methylthioadenosine (MTA)	LC/MS pos early	1419	C00170	5-METHYLTHIOADENOSINE	439176		1			Amino acid	Amines and polyamines	212	2457-80-9	2752	298.097
	294			agmatine	LC/MS pos early	15496	C00179	AGMATHINE	199		0.97	0.9111	0.5236	Amino acid	Amines and polyamines	100000103	2482-00-0	3057	131.129
	296			spermidine	LC/MS pos early	485	C00315	SPERMIDINE	1102		1.28	0.1573	0.2202	Amino acid	Amines and polyamines	50	124-20-9	3355	146.165
	302			nicotianamine	LC/MS pos early	43026	C05324		9882882		1.27	0.0591	0.1446	Amino acid	Amines and polyamines	100004035	34441-14-0	1800	304.15
	306		Glutathione metabolism	5-oxoproline	LC/MS pos early	1494	C01879	5-OXOPROLINE	7405		1.03	0.8424	0.5047	Amino acid	Glutathione metabolism	1021	98-79-3	1044	130.05
	312			S-methylglutathione	LC/MS pos early	33944	C11347		3605667		1.67	0.1304	0.2013	Amino acid	Glutathione metabolism	100001259	2922-56-7	2200	322.107
	317			gamma-glutamylalanine	LC/MS pos early	37063			440103		1.08	0.912	0.5236	Amino acid	Glutathione metabolism	100001843	5875-41-2	1986	219.098
	318			gamma-glutamylglutamate	LC/MS pos early	36738	C05282		92865		1.17	0.3466	0.3307	Amino acid	Glutathione metabolism	331	1116-22-9	1775	277.103
	319			gamma-glutamylglutamine	LC/MS pos early	2730	C05283		150914		1.21	0.1757	0.2306	Amino acid	Glutathione metabolism	1140	10148-81-9	1430	276.119
	321			gamma-glutamylhistidine	LC/MS pos early	18245			7017195		1.51	0.0373	0.1038	Amino acid	Glutathione metabolism	1235	37460-15-4	2740	285.119
	322			gamma-glutamylisoleucine*	LC/MS pos early	34456			14253342		1.89	0.0059	0.0451	Amino acid	Glutathione metabolism	100001485		2940	261.144
	323			gamma-glutamylleucine	LC/MS pos early	18369			151023		1			Amino acid	Glutathione metabolism	1268	2566-39-4	2991	261.144
	325			gamma-glutamylmethionine	LC/MS pos early	44872			7009567		1.72	0.111	0.1963	Amino acid	Glutathione metabolism	100001313	17663-87-5	2640	279.101
	326			gamma-glutamylphenylalanine	LC/MS pos early	33422			111299		1.12	0.2224	0.2611	Amino acid	Glutathione metabolism	100000491	7432-24-8	2992	295.129
	328			gamma-glutamyltryptophan	LC/MS neg	33947			3989307		0.92	0.5121	0.3828	Amino acid	Glutathione metabolism	100001295	66471-20-3	1960	332.125
	329			gamma-glutamyltyrosine	LC/MS pos early	2734			94340		0.98	0.9058	0.5236	Amino acid	Glutathione metabolism	1102	7432-23-7	2508	311.124
	340	Carbohydrate	Glycolysis	glucose	LC/MS polar	48152	C00031	CPD-3607	79025		1.01	0.9253	0.5245	Carbohydrate	Glycolysis	572	50-99-7	2342	225.062
	342			glucose 6-phosphate	LC/MS polar	31260	C00668	ALPHA-GLC-6-P	5958		0.53	0.0026	0.0363	Carbohydrate	Glycolysis	291	103192-55-8	4537	259.022
	343			glucuronate	LC/MS polar	15443	C00191	GLUCURONATE	444791		8.24	4.0436e-05	0.0074	Carbohydrate	Glycolysis	100000257	207300-70-7	3233.3	193.035
	345			lactate	LC/MS polar	527	C00186	L-LACTATE	612		0.9	0.4115	0.3493	Carbohydrate	Glycolysis	482	79-33-4	1468.8	89.0244
	348			pyruvate	LC/MS polar	48990	C00022	PYRUVATE	1060		0.94	0.5394	0.3928	Carbohydrate	Glycolysis	823	127-17-3	1083	87.0088
	354		TCA cycle	alpha-ketoglutarate	LC/MS polar	528	C00026	2-ketoglutarate	51		0.8	0.2217	0.2611	Carbohydrate	TCA cycle	93	305-72-6;328-50-7;22202-68-2	2700	145.014
	356			citrate	LC/MS neg	1564	C00158	CIT	311		1.04	0.5399	0.3928	Carbohydrate	TCA cycle	1124	77-92-9	582	191.02
	357			fumarate	LC/MS polar	1643	C00122	FUM	444972		1.13	0.6313	0.4287	Carbohydrate	TCA cycle	330	100-17-8	3084	115.004
	358			isocitrate	LC/MS pos early	12110	C00311	threo-ds-iso-citrate	1198		0.81	0.1233	0.1993	Carbohydrate	TCA cycle	1206	20226-99-7	773	210.061
	359			malate	LC/MS polar	1303	C00149	MAL	525		1	0.9954	0.5497	Carbohydrate	TCA cycle	409	6915-15-7	3343.1	133.014
	360			maleate	LC/MS polar	20676	C01384	MALEATE	444266		1.02	0.8338	0.5027	Carbohydrate	TCA cycle	100000707	110-16-7	2510	115.004
	364			succinate	LC/MS polar	1437	C00042	SUC	1110		1.12	0.2071	0.2531	Carbohydrate	TCA cycle	252	110-15-6	3149	117.019
	367			2-methylcitrate/homocitrate	LC/MS neg	52282					1.04	0.8874	0.5236	Carbohydrate	TCA cycle	100008929		575	205.035
	369		Calvin cycle and pentose phosphate	dihydroxyacetone phosphate (DHAP)	LC/MS pos early	15522	C00111	DIHYDROXY-ACETONE-PHOSPHATE	668		0.8	0.4037	0.3474	Carbohydrate	Calvin cycle and pentose phosphate	309	102783-56-2	539	171.005
	376		Photorespiration	glycolate (hydroxyacetate)	LC/MS polar	15737	C00160	GLYCOLLATE	757		1			Carbohydrate	Photorespiration	203	79-14-1	1790.4	159.011
	377			oxalate (ethanedioate)	LC/MS polar	20694	C00209	OXALATE	971		0.61	0.0062	0.0454	Carbohydrate	Photorespiration	100000841	144-62-7	3803	88.988
	381			glycerate	LC/MS polar	1572	C00258	GLYCERATE	752		1.05	0.565	0.4046	Carbohydrate	Photorespiration	1052	600-19-1	2070.4	105.019
	383			tartronate (hydroxymalonate)	LC/MS polar	20693	C02287		45		1.15	0.5026	0.3828	Carbohydrate	Photorespiration	100000840	80-69-3	3700	118.999
	390		Amino sugar and nucleotide sugar	erythritol	LC/MS polar	20699	C00503	2-C-METHYL-D-ERYTHRITOL-4-PHOSPHATE	222285		0.95	0.7003	0.4536	Carbohydrate	Amino sugar and nucleotide sugar	100000846	149-32-6	1491	167.056
	391			erythronate*	LC/MS polar	42420			2781043		1.04	0.4884	0.3828	Carbohydrate	Amino sugar and nucleotide sugar	100001320	88759-55-1	2186	135.03
	401			N-acetyl-glucosamine 1-phosphate	LC/MS polar	15741	C04256	N-ACETYL-D-GLUCOSAMINE-1-P	440364		0.82	0.3369	0.3303	Carbohydrate	Amino sugar and nucleotide sugar	1212	31281-59-1	4052	300.049
	406			ribonate	LC/MS polar	27731	C01685		5460677		1.94	0.0021	0.0319	Carbohydrate	Amino sugar and nucleotide sugar	100001007	5336-08-03	2425	165.04
	407			ribose	LC/MS polar	1471	C00121	RIBOSE	5779		0.4	0.1774	0.2306	Carbohydrate	Amino sugar and nucleotide sugar	914	50-69-1	1508.2	195.051
	408			UDP-glucose/UDP-galactose	LC/MS neg	38670	C00029	UDP-GLUCOSE			0.79	0.1997	0.2457	Carbohydrate	Amino sugar and nucleotide sugar	100002997		645	565.05
	413			UDP-N-acetylglucosamine	LC/MS polar	35162	C00043	UDP-N-ACETYL-D-GLUCOSAMINE	445675		1.13	0.5772	0.4073	Carbohydrate	Amino sugar and nucleotide sugar	1249	91183-98-1	3708.7	606.074
	423			arabonate/xylonate	LC/MS polar	48255					1.2	0.1188	0.1993	Carbohydrate	Amino sugar and nucleotide sugar	100006115		2664.6	165.04
	425			UDP-N-acetylgalactosamine	LC/MS polar	18396	C00203		439185		1.12	0.6539	0.4359	Carbohydrate	Amino sugar and nucleotide sugar	1257	108320-87-2	3730	606.074
	426			arabitol/xylitol	LC/MS polar	48885					1.12	0.3772	0.3324	Carbohydrate	Amino sugar and nucleotide sugar	100006430		1932.4	151.061
	429			ribulose/xylulose	LC/MS polar	48340					0.8	0.6745	0.4399	Carbohydrate	Amino sugar and nucleotide sugar	100006122		1400	149.046
	437		Inositol metabolism	chiro-inositol	LC/MS polar	37112	C19891	CPD-8052			0.66	0.1124	0.1963	Carbohydrate	Inositol metabolism	100001859	643-12-9	3191.2	225.062
	438			inositol 1-phosphate (I1P)	LC/MS polar	43849	C04006	1-L-MYO-INOSITOL-1-P	440194		0.79	0.1605	0.2212	Carbohydrate	Inositol metabolism	370	573-35-3;106032-59-1	4785	259.022
	441			myo-inositol	LC/MS polar	1124	C00137	MYO-INOSITOL	892		0.97	0.7765	0.4909	Carbohydrate	Inositol metabolism	363	87-89-8	3506.3	225.062
	444			inositol hexakisphosphate	LC/MS neg	39575	C01204	MI-HEXAKISPHOSPHATE	890		1.78	0.4416	0.3614	Carbohydrate	Inositol metabolism	421	83-86-3	527	658.854
	454		Sucrose, glucose,fructose metabolism	1-kestose	LC/MS neg	22012	C03661	1-KESTOTRIOSE	440080		1			Carbohydrate	Sucrose, glucose,fructose metabolism	100000980	470-69-9	1054	503.162
	455			3-deoxyoctulosonate	LC/MS pos early	43805		KDO	4636210		1.58	0.0003	0.015	Carbohydrate	Sucrose, glucose,fructose metabolism	100000095	103404-70-2	641	221.066
	460			fructose	LC/MS polar	48195	C00095	Fructose	5984		0.68	0.3453	0.3307	Carbohydrate	Sucrose, glucose,fructose metabolism	878	57-48-7	2022.2	225.062
	462			galactinol	LC/MS neg	34706	C01235	CPD-458	439451		0.55	0.0132	0.0708	Carbohydrate	Sucrose, glucose,fructose metabolism	100000908	16908-86-4	671.7	341.109
	464			galactonate	LC/MS polar	27719	C00880		128869		1.42	0.0076	0.0534	Carbohydrate	Sucrose, glucose,fructose metabolism	100001026	299-28-5	3085	195.051
	467			galacturonate	LC/MS polar	20758	C08348	D-GALACTURONATE	84740		1.44	0.2819	0.2953	Carbohydrate	Sucrose, glucose,fructose metabolism	100000873	91510-62-2	3527.2	193.035
	472			mannitol/sorbitol	LC/MS polar	46142	C01507	SORBITOL	5780		1.74	0.0016	0.0259	Carbohydrate	Sucrose, glucose,fructose metabolism	100001740		2260	181.072
	478			maltose	LC/MS polar	15586	C00208	MALTOSE	10991489		2.72	0.119	0.1993	Carbohydrate	Sucrose, glucose,fructose metabolism	913	6363-53-7	3329.4	387.114
	481			maltotriose	LC/MS neg	44688	C01835	MALTOTRIOSE	439586		1			Carbohydrate	Sucrose, glucose,fructose metabolism	100000276	1109-28-0	812	503.162
	485			mannose	LC/MS polar	48153	C00159	L-mannose	18950		0.81	0.5389	0.3928	Carbohydrate	Sucrose, glucose,fructose metabolism	803	3458-28-4	2200	225.062
	495			raffinose	LC/MS polar	586	C00492	CPD-1099	10542		0.87	0.1924	0.2383	Carbohydrate	Sucrose, glucose,fructose metabolism	879	17629-30-0	4300	549.167
	501			stachyose	LC/MS neg	15960	C01613	CPD-170	439531		1.05	0.4137	0.3495	Carbohydrate	Sucrose, glucose,fructose metabolism	934	10094-58-3	920	665.215
	502			sucrose	LC/MS polar	1519	C00089	SUCROSE	5988		1.26	0.0012	0.0259	Carbohydrate	Sucrose, glucose,fructose metabolism	935	57-50-1	3092	387.114
	524			methyl glucopyranoside (alpha + beta)	LC/MS pos early	46144					0.82	0.1833	0.2333	Carbohydrate	Sucrose, glucose,fructose metabolism	100005864		832	212.113
	526			gluconate	LC/MS polar	587	C00257	GLUCONATE	10690		1.55	0.0355	0.1021	Carbohydrate	Sucrose, glucose,fructose metabolism	338	527-07-1	2922	195.051
	529			1,5-anhydroglucitol (1,5-AG)	LC/MS neg	20675	C07326		64960		1.12	0.3753	0.3324	Carbohydrate	Sucrose, glucose,fructose metabolism	100000580	154-58-5	802	163.061
	540	Lipids	Free fatty acid	10-nonadecenoate (19:1n9)	LC/MS neg	33972			5312513		1.02	0.9264	0.5245	Lipids	Free fatty acid	100001277	73033-09-7	5780	295.264
	545			2-hydroxypalmitate	LC/MS neg	35675			92836		1.41	0.3491	0.3307	Lipids	Free fatty acid	100001579	764-67-0	5511.2	271.228
	550			3-hydroxyoctanoate	LC/MS neg	22001			26613		1.02	0.9597	0.5381	Lipids	Free fatty acid	100000773	88930-08-9	3446	159.103
	553			4-hydroxy-2-nonenal	LC/MS neg	38309			1693		1.01	0.7432	0.4731	Lipids	Free fatty acid	143	75899-68-2;128946-65-6	4745	155.108
	557			8-hydroxyoctanoate	LC/MS neg	21239			69820		0.81	0.0339	0.1004	Lipids	Free fatty acid	100000956	764-89-6	2300.4	159.103
	564			caproate (6:0)	LC/MS neg	32489	C01585		8892		1.29	0.3091	0.3174	Lipids	Free fatty acid	926	142-62-1	2713.7	115.076
	565			caprylate (8:0)	LC/MS neg	32492	C06423	CPD-195	379		1.2	0.2119	0.2548	Lipids	Free fatty acid	932	124-07-2	4362	143.108
	580			heptanoate (7:0)	LC/MS neg	1644	C17714		8094		1.37	0.189	0.2373	Lipids	Free fatty acid	925	111-14-8	3670	129.092
	583			isovalerate	LC/MS neg	44656	C08262		10430		1.79	0.2303	0.2611	Lipids	Free fatty acid	100000708	503-74-2	1564	101.061
	587			linoleate (18:2n6)	LC/MS neg	1105	C01595	LINOLEIC_ACID	5280450		0.46	0.0728	0.1628	Lipids	Free fatty acid	180	60-33-3	5535	279.233
	588			linolenate [alpha or gamma; (18:3n3 or 6)]	LC/MS neg	34035	C06426	CPD-8117	5280934		0.47	0.1116	0.1963	Lipids	Free fatty acid	100001337		5450	277.217
	599			palmitate (16:0)	LC/MS neg	1336	C00249	PALMITATE	985		0.82	0.1803	0.2313	Lipids	Free fatty acid	424	57-10-3	5618	255.233
	615			alpha-hydroxycaproate	LC/MS neg	37073			99824		0.88	0.6763	0.4399	Lipids	Free fatty acid	100001723	6064-63-7	1920	131.071
	626			2-hydroxybutyrate/2-hydroxyisobutyrate	LC/MS polar	52281					0.93	0.505	0.3828	Lipids	Free fatty acid	100008928		1258	103.04
	627			2-hydroxyglutarate	LC/MS polar	37253	C02630	CPD-381	43		1.34	0.0045	0.0391	Lipids	Free fatty acid	100002070	40951-21-1	3352.8	147.03
	629			oleate/vaccenate (18:1)	LC/MS neg	52285					0.91	0.6354	0.4298	Lipids	Free fatty acid	100008930		5655	281.249
	637		Fatty acid amide	oleamide	LC/MS neg	32458	C19670		5283387		2.08	0.7919	0.4925	Lipids	Fatty acid amide	1504	301-02-0	6581	280.265
	648		Oxylipins	13-HODE + 9-HODE	LC/MS neg	37752			43013		0.95	0.5369	0.3928	Lipids	Oxylipins	100002196		5275	295.228
	651			12,13-DiHOME	LC/MS neg	38395	C14829	CPD-13086	10236635		0.72	0.0266	0.0929	Lipids	Oxylipins	62	263399-35-5	5137	313.238
	652			9,10-DiHOME	LC/MS neg	38399	C14828		9966640		0.66	0.0617	0.1468	Lipids	Oxylipins	179	263399-34-4	5180	313.238
	673		Fatty acid ester	palmitoylcholine	LC/MS pos late	52944			151731		0.74	0.1067	0.1963	Lipids	Fatty acid ester	100009233		1482	342.337
	682		Glycerolipids	1-oleoylglycerol (18:1)	LC/MS neg	21184			5283468		0.85	0.999	0.55	Lipids	Glycerolipids	100000924	111-03-5	6500	281.249
	683			1-palmitoylglycerol (16:0)	LC/MS neg	21127			14900		0.77	0.3241	0.3229	Lipids	Glycerolipids	100000827	542-44-9	6400	255.233
	689			2-oleoylglycerol (18:1)	LC/MS neg	21232			5319879		1.29	0.3745	0.3324	Lipids	Glycerolipids	100000943	3443-84-3	6300	281.249
	700			glycerol	LC/MS pos early	15122	C00116	GLYCEROL	753		0.74	0.0975	0.1932	Lipids	Glycerolipids	1254	56-81-5	717	93.0546
	713		Phospholipids	1-linoleoyl-GPC (18:2)	LC/MS pos late	34419	C04100		11988421		1.3	0.1909	0.238	Lipids	Phospholipids	100001395		1465	520.34
	714			1-linoleoyl-GPE (18:2)*	LC/MS neg	32635			52925130		1.18	0.4928	0.3828	Lipids	Phospholipids	100001570		5900	476.278
	715			1-linoleoyl-GPI (18:2)*	LC/MS neg	36594					0.81	0.0489	0.1245	Lipids	Phospholipids	100001778		5494	595.289
	718			1-oleoyl-GPC (18:1)	LC/MS pos late	48258			16081932		1.18	0.5042	0.3828	Lipids	Phospholipids	100001272	19420-56-5	1540	522.355
	719			1-oleoyl-GPE (18:1)	LC/MS neg	35628			9547071		1.29	0.4959	0.3828	Lipids	Phospholipids	100001569	89576-29-4	6125.1	478.294
	720			1-oleoyl-GPI (18:1)*	LC/MS neg	36602					1.98	0.0006	0.017	Lipids	Phospholipids	100001777		5599	597.305
	722			1-palmitoyl-GPA (16:0)	LC/MS neg	34428	C04036		6419701		0.92	0.9278	0.5245	Lipids	Phospholipids	100001445	17618-08-5	5600	409.236
	723			1-palmitoyl-GPC (16:0)	LC/MS pos late	33955		2-Acylglycero-Phosphocholines	86554		0.81	0.3366	0.3303	Lipids	Phospholipids	100001263	17364-16-8	1525	496.34
	724			1-palmitoyl-GPE (16:0)	LC/MS neg	35631		2-Lysophosphatidylcholines	9547069		0.86	0.488	0.3828	Lipids	Phospholipids	100001567		6057.2	452.278
	725			1-palmitoyl-GPI (16:0)*	LC/MS neg	35305					1.21	0.2977	0.3101	Lipids	Phospholipids	100001655		5564	571.289
	726			1-stearoyl-GPC (18:0)	LC/MS pos late	33961			497299		0.78	0.4952	0.3828	Lipids	Phospholipids	100001271	19420-57-6	1606	524.371
	727			1-stearoyl-GPE (18:0)	LC/MS pos late	42398			9547068		0.78	0.3143	0.3185	Lipids	Phospholipids	100001461	69747-55-3	1626	482.324
	737			glycerol 3-phosphate	LC/MS pos early	43847	C00093	GLYCEROL-3P	754		0.96	0.6766	0.4399	Lipids	Phospholipids	100000258	29849-82-9	580	173.021
	738			glycerophosphoethanolamine	LC/MS polar	37455	C01233		123874		0.56	0.1345	0.2055	Lipids	Phospholipids	100001620	33049-08-0	3075	214.049
	739			glycerophosphorylcholine (GPC)	LC/MS pos early	15990	C00670	SN-3-GLYCEROPHOSPHOCHOLINE	71920		0.8	0.3741	0.3324	Lipids	Phospholipids	100000269	28319-77-9	672	258.11
	757			1-stearoyl-GPI (18:0)	LC/MS neg	19324					1.41	0.2111	0.2548	Lipids	Phospholipids	100000656	796963-93-4	5794.3	599.32
	758			1-linolenoyl-GPC (18:3)*	LC/MS pos late	45951					1.14	0.3717	0.3324	Lipids	Phospholipids	100005350		1422	518.324
	765			1-palmitoyl-GPG (16:0)*	LC/MS neg	45970			3300276		1.26	0.3198	0.3215	Lipids	Phospholipids	100005717		5570	483.273
	780			1-oleoyl-GPA (18:1)	LC/MS neg	36812			5497152		0.86	0.6488	0.4354	Lipids	Phospholipids	100001671	325465-93-8	5615	435.252
	781			1-stearoyl-GPA (18:0)	LC/MS neg	36810			89567		0.81	0.1754	0.2306	Lipids	Phospholipids	100001670	325465-92-7;799268-65-8	5829	437.267
	782			glycerophosphoinositol*	LC/MS pos early	52307					1.04	0.7372	0.4709	Lipids	Phospholipids	100001621	16824-65-0	516	335.074
	795			1-palmitoyl-2-linoleoyl-GPC (16:0/18:2)	LC/MS pos late	42446			5287971		0.93	0.3459	0.3307	Lipids	Phospholipids	1537	40811-94-7	2160	758.569
	796			1-palmitoyl-2-linoleoyl-GPE (16:0/18:2)	LC/MS pos late	42449			9546747		0.96	0.5799	0.4073	Lipids	Phospholipids	100001870		2275	716.522
	797			1-palmitoyl-2-linoleoyl-GPI (16:0/18:2)	LC/MS polar	52450					0.97	0.5781	0.4073	Lipids	Phospholipids	1528		910	833.518
	800			1-palmitoyl-2-oleoyl-GPE (16:0/18:1)	LC/MS pos late	19263			5283496		1.2	0.3055	0.3164	Lipids	Phospholipids	1526	26662-94-2	2509	718.538
	801			1-palmitoyl-2-oleoyl-GPC (16:0/18:1)	LC/MS pos late	52461			6436017		1.18	0.462	0.3748	Lipids	Phospholipids	1539	26853-31-6;26853-31-6	2358	760.585
	802			1,2-dipalmitoyl-GPG (16:0/16:0)	LC/MS polar	52625			11846227		0.83	0.2272	0.2611	Lipids	Phospholipids	100000652		735	721.503
	804			1-palmitoyl-2-arachidonoyl-GPE (16:0/20:4)*	LC/MS pos late	52464			9546800		1.05	0.9097	0.5236	Lipids	Phospholipids	100008990		2198	740.522
	805			1,2-dipalmitoyl-GPC (16:0/16:0)	LC/MS pos late	19130			452110		1.02	0.7924	0.4925	Lipids	Phospholipids	100000657	63-89-8	2365	734.569
	806			1,2-dilinoleoyl-GPC (18:2/18:2)	LC/MS pos late	52603			5288075		1.12	0.0966	0.1932	Lipids	Phospholipids	100008903	998-06-1	2006	782.569
	807			1,2-dilinoleoyl-GPA (18:2/18:2)*	LC/MS polar	52680					0.99	0.855	0.5089	Lipids	Phospholipids	100009072		914	695.466
	808			1-linolenoyl-GPA (18:3)*	LC/MS polar	52693					0.9	0.5463	0.3943	Lipids	Phospholipids	100009084		1464	431.22
	809			1-linoleoyl-2-linolenoyl-GPA (18:2/18:3)*	LC/MS polar	52695					0.86	0.1391	0.2075	Lipids	Phospholipids	100009086		925	693.45
	810			1-linoleoyl-GPA (18:2)*	LC/MS neg	52690					0.98	0.981	0.5467	Lipids	Phospholipids	100009082		5483	433.236
	811			1-oleoyl-2-linoleoyl-GPC (18:1/18:2)*	LC/MS pos late	52453					1.34	0.0277	0.094	Lipids	Phospholipids	100008981		2165	784.585
	812			1-oleoyl-2-linoleoyl-GPE (18:1/18:2)*	LC/MS pos late	52687			9546753		1.37	0.0317	0.0975	Lipids	Phospholipids	100009078		2270	742.538
	814			1-palmitoyl-2-linolenoyl-GPA (16:0/18:3)*	LC/MS polar	52694					0.77	0.0096	0.0605	Lipids	Phospholipids	100009089		925	669.45
	815			1-palmitoyl-2-linolenoyl-GPC (16:0/18:3)*	LC/MS pos late	52684					0.89	0.2664	0.2839	Lipids	Phospholipids	100009076		2034	756.554
	817			1-palmitoyl-2-linoleoyl-GPA (16:0/18:2)*	LC/MS polar	52679			9547167		0.8	0.0015	0.0259	Lipids	Phospholipids	100009070		920	671.466
	820			1-stearoyl-2-linoleoyl-GPC (18:0/18:2)*	LC/MS pos late	52452					1.07	0.3145	0.3185	Lipids	Phospholipids	100008980		2380	786.601
	821			1-stearoyl-2-linoleoyl-GPE (18:0/18:2)*	LC/MS pos late	52446			9546749		1.19	0.0991	0.1932	Lipids	Phospholipids	100008976		2522	744.554
	822			1-stearoyl-2-oleoyl-GPC (18:0/18:1)	LC/MS pos late	52438					1.29	0.1392	0.2075	Lipids	Phospholipids	100008904	56421-10-4	2644	788.616
	823			glycerophosphoglycerol	LC/MS polar	48857	C03274		439964		0.97	0.7239	0.464	Lipids	Phospholipids	100001619		2430	245.043
	826			1-palmitoyl-2-oleoyl-GPG (16:0/18:1)	LC/MS polar	52448			5283509		1.4	0.1243	0.1993	Lipids	Phospholipids	100000641		745	747.519
	827			1-(1-enyl-palmitoyl)-2-palmitoyl-GPC (P-16:0/16:0)*	LC/MS pos late	52716			11146967		1			Lipids	Phospholipids	100009162		2454	718.575
	828			1,2-dioleoyl-GPC (18:1/18:1)*	LC/MS pos late	52457			10350317		1.79	0.0962	0.1932	Lipids	Phospholipids	100008905	4235-95-4	2346	786.601
	830			1-stearoyl-GPG (18:0)	LC/MS neg	34437					1			Lipids	Phospholipids	100001462		5816	511.304
	831			1-palmitoleoyl-2-linoleoyl-GPC (16:1/18:2)*	LC/MS pos late	52683					1.2	0.1623	0.222	Lipids	Phospholipids	100009075		2003	756.554
	832			choline	LC/MS pos early	15506	C00114	CHOLINE	305		0.97	0.2293	0.2611	Lipids	Phospholipids	1256	67-48-1	1961	104.107
	833			choline phosphate	LC/MS pos early	34396	C00588	PHOSPHORYL-CHOLINE	1014		1.17	0.2753	0.2901	Lipids	Phospholipids	267	72556-74-2	700	184.073
	834			ethanolamine	LC/MS pos early	1497	C00189	ETHANOL-AMINE	700		0.58	0.041	0.1122	Lipids	Phospholipids	420	141-43-5	1935	123.113
	835			1,2-dilinolenoyl-GPC (18:3/18:3)*	LC/MS pos late	53179					0.86	0.3554	0.3307	Lipids	Phospholipids	100009344		1800	778.538
	836			1,2-dilinoleoyl-GPE (18:2/18:2)*	LC/MS pos late	53174			9546812		1.17	0.125	0.1993	Lipids	Phospholipids	100009217		2083	740.522
	839			1-linoleoyl-2-linolenoyl-GPC (18:2/18:3)*	LC/MS pos late	53176					1.03	0.8172	0.4994	Lipids	Phospholipids	100009343		1939	780.554
	840			1-palmitoyl-2-palmitoleoyl-GPC (16:0/16:1)*	LC/MS pos late	52470					1.07	0.4932	0.3828	Lipids	Phospholipids	100008984		2160	732.554
	842			2-dimethylaminoethanol	LC/MS pos early	42562					0.9	0.6097	0.4218	Lipids	Phospholipids	100001630	108-01-0	1983	90.0913
	844			1-stearoyl-2-oleoyl-GPE (18:0/18:1)	LC/MS pos late	42448					1.49	0.0481	0.1245	Lipids	Phospholipids	100001856		2858	746.569
	845			1,2-dioleoyl-GPE (18:1/18:1)	LC/MS pos late	52609			9546757		1.8	0.0724	0.1628	Lipids	Phospholipids	100008906	4004-05-01	2485	744.554
	856			1-palmitoyl-2-stearoyl-GPC (16:0/18:0)	LC/MS pos late	52616					0.99	0.8886	0.5236	Lipids	Phospholipids	100008921	59403-51-9	2653	762.601
	860			1-oleoyl-2-linolenoyl-GPI (18:1/18:3)*	LC/MS polar	52733					1.09	0.3209	0.3215	Lipids	Phospholipids	100009180		923	857.519
	861		Choline metabolism	acetylcholine	LC/MS pos early	18790					0.47	0.0015	0.0259	Lipids	Choline metabolism	1749	60-32-1	2220	146.118
	875		Sterols	beta-sitosterol	LC/MS pos late	27414	C01753	CPD-4143	222284		0.84	0.1804	0.2313	Lipids	Sterols	100001033	83-46-5	3054	397.383
	878			campesterol	LC/MS pos late	33997	C01789	CPD-707	173183		0.98	0.8042	0.4947	Lipids	Sterols	100001269	474-62-4	2873	383.367
	887			stigmasterol	LC/MS pos late	21183	C05442	CPD-4162	5280794		0.91	0.4364	0.3588	Lipids	Sterols	100000923	83-48-7	2875	395.367
	929		Fatty acid, Amino	2-aminoheptanoate	LC/MS pos early	43761			227939		1.32	0.1496	0.2126	Lipids	Fatty acid, Amino	100004542	1115-90-8	3160	146.118
	932		Fatty acid, Dicarboxylate	2-octenedioate	LC/MS neg	35120			5354607		0.33	0.0252	0.0923	Lipids	Fatty acid, Dicarboxylate	100001172	5698-50-0	1260	171.066
	934			azelate (nonanedioate)	LC/MS pos early	18362	C08261		2266		0.97	0.6585	0.4359	Lipids	Fatty acid, Dicarboxylate	2029	123-99-9	3100	189.112
	937			malonate	LC/MS polar	15872	C00383	MALONATE	867		1	0.9162	0.5236	Lipids	Fatty acid, Dicarboxylate	818	141-82-2;26522-22-85-0	3447	103.004
	938			pimelate (heptanedioate)	LC/MS polar	15704	C02656	CPD-205	385		1.4	0.2597	0.2827	Lipids	Fatty acid, Dicarboxylate	100000101	111-16-0	2745	159.066
	939			sebacate (decanedioate)	LC/MS neg	32398	C08277		5192		0.84	0.3727	0.3324	Lipids	Fatty acid, Dicarboxylate	100001211	111-20-6	1788	201.113
	942			undecanedioate	LC/MS neg	42395			15816		1	0.9297	0.5245	Lipids	Fatty acid, Dicarboxylate	100001617	1852-04-6	2440	215.129
	946			glutarate (pentanedioate)	LC/MS polar	396	C00489	GLUTARATE	743		0.5	0.1769	0.2306	Lipids	Fatty acid, Dicarboxylate	339	110-94-1	2900	131.035
	948			adipate	LC/MS polar	21134	C06104	ADIPATE	196		0.97	0.9563	0.5378	Lipids	Fatty acid, Dicarboxylate	100000863	124-04-9	3000	145.051
	949			ethylmalonate	LC/MS polar	15765			11756		1.31	0.1117	0.1963	Lipids	Fatty acid, Dicarboxylate	2054	601-75-2	2785	131.035
	958	Cofactors, Prosthetic Groups, Electron Carriers	CoA metabolism	pantothenate	LC/MS pos early	1508	C00864	PANTOTHENATE	6613		0.8	0.0041	0.038	Cofactors, Prosthetic Groups, Electron Carriers	CoA metabolism	1024	137-08-6	1667	220.118
	965		Nicotinate and nicotinamide metabolism	nicotinamide adenine dinucleotide (NAD+)	LC/MS neg	5278	C00003	NAD	5893		2.47	0.0433	0.115	Cofactors, Prosthetic Groups, Electron Carriers	Nicotinate and nicotinamide metabolism	1310	53-84-9	1434	662.102
	969			nicotinamide ribonucleotide (NMN)	LC/MS pos early	22152	C00455	NICOTINAMIDE_NUCLEOTIDE	14180		1.03	0.8091	0.4961	Cofactors, Prosthetic Groups, Electron Carriers	Nicotinate and nicotinamide metabolism	1312	1094-61-7	766	335.064
	970			nicotinamide riboside	LC/MS pos early	33013	C03150	NICOTINAMIDE_RIBOSE	439924		0.66	0.0161	0.0708	Cofactors, Prosthetic Groups, Electron Carriers	Nicotinate and nicotinamide metabolism	100001310	1341-23-7	2040	255.098
	971			nicotinate	LC/MS pos early	1504	C00253	NIACINE	938		0.51	0.0052	0.0434	Cofactors, Prosthetic Groups, Electron Carriers	Nicotinate and nicotinamide metabolism	567	59-67-6	1673	124.039
	973			nicotinate ribonucleoside	LC/MS pos early	33471	C05841	NICOTINAMIDE_RIBOSE	161234		0.8	0.0237	0.0905	Cofactors, Prosthetic Groups, Electron Carriers	Nicotinate and nicotinamide metabolism	100001316	2625-49-2	1536	256.082
	974			trigonelline (N'-methylnicotinate)	LC/MS pos early	32401	C01004	METHYLNICOTINATE	5570		0.92	0.4074	0.3482	Cofactors, Prosthetic Groups, Electron Carriers	Nicotinate and nicotinamide metabolism	100001092	535-83-1	1388	138.055
	987		Folate Metabolism	pterin	LC/MS pos early	43023	C00715		73000		1.5	0.0003	0.015	Cofactors, Prosthetic Groups, Electron Carriers	Folate Metabolism	100004216	22363-60-4	1805	164.057
	989		Oxidative phosphorylation	methylphosphate	LC/MS pos early	37070			13130		0.64	0.1382	0.2075	Cofactors, Prosthetic Groups, Electron Carriers	Oxidative phosphorylation	100001805	7023-27-0	544	113
	990			phosphate	LC/MS pos early	42109	C00009	Pi	1061		0.7	0.0037	0.0372	Cofactors, Prosthetic Groups, Electron Carriers	Oxidative phosphorylation	461	7664-38-2	576	98.9842
	1002		Ascorbate metabolism	dehydroascorbate	LC/MS neg	34302	C05422	L-DEHYDRO-ASCORBATE	835		1.32	0.3604	0.3324	Cofactors, Prosthetic Groups, Electron Carriers	Ascorbate metabolism	301	490-83-5	739.6	173.009
	1005			glucarate (saccharate)	LC/MS polar	1476	C00818	D-GLUCARATE	33037		1.72	0.0115	0.0682	Cofactors, Prosthetic Groups, Electron Carriers	Ascorbate metabolism	1020	5793-88-4	3692	209.03
	1008			threonate	LC/MS polar	27738	C01620	L-THREONATE	151152		0.8	0.1425	0.209	Cofactors, Prosthetic Groups, Electron Carriers	Ascorbate metabolism	100001022	70753-61-6	2384	135.03
	1009			gulonic acid*	LC/MS polar	46957			9794176		1.79	0.0099	0.0605	Cofactors, Prosthetic Groups, Electron Carriers	Ascorbate metabolism	100001586	20246-53-1	2750	195.051
	1014		Thiamine metabolism	thiamin (Vitamin B1)	LC/MS pos early	5341	C00378	THIAMINE	1130		0.75	0.1221	0.1993	Cofactors, Prosthetic Groups, Electron Carriers	Thiamine metabolism	873	59-43-8	3050	265.112
	1015			thiamin monophosphate	LC/MS pos early	15798	C01081	THIAMINE-P	3382778		1.26	0.3906	0.3394	Cofactors, Prosthetic Groups, Electron Carriers	Thiamine metabolism	523	532-40-1	2378	345.078
	1020		Tocopherol metabolism	delta-tocopherol	LC/MS pos late	33418	C14151	DELTA-TOCOPHEROL	92094		1.12	0.6747	0.4399	Cofactors, Prosthetic Groups, Electron Carriers	Tocopherol metabolism	100001216	119-13-1	2259	402.349
	1023			gamma-tocopherol/beta-tocopherol	LC/MS pos late	52473					0.63	0.1143	0.1978	Cofactors, Prosthetic Groups, Electron Carriers	Tocopherol metabolism	100008998		2384	416.364
	1027		Vitamin B metabolism (B6 or B12)	pyridoxal	LC/MS pos early	1651	C00250	PYRIDOXAL	1050		0.83	0.2499	0.2764	Cofactors, Prosthetic Groups, Electron Carriers	Vitamin B metabolism (B6 or B12)	491	65-22-5	2343	168.066
	1029			pyridoxamine	LC/MS pos early	2150	C00534	PYRIDOXAMINE	1052		0.73	0.0257	0.0923	Cofactors, Prosthetic Groups, Electron Carriers	Vitamin B metabolism (B6 or B12)	568	58052-48-5	2975	169.097
	1030			pyridoxate	LC/MS polar	31555	C00847		6723		0.88	0.2137	0.2548	Cofactors, Prosthetic Groups, Electron Carriers	Vitamin B metabolism (B6 or B12)	100001121	82-82-6	846	182.046
	1031			pyridoxine (Vitamin B6)	LC/MS pos early	608	C00314	PYRIDOXINE	1054		0.89	0.2313	0.2611	Cofactors, Prosthetic Groups, Electron Carriers	Vitamin B metabolism (B6 or B12)	936	58-56-0	2442	170.081
	1044	Nucleotide	Purine metabolism	2'-deoxyadenosine	LC/MS pos early	1553	C00559	DEOXYADENOSINE	13730		0.65	0.0287	0.0956	Nucleotide	Purine metabolism	211	16373-93-6	2252	252.109
	1052			adenine	LC/MS pos early	554	C00147	ADENINE	190		0.69	0.5121	0.3828	Nucleotide	Purine metabolism	880	73-24-5	2221	136.062
	1053			adenosine	LC/MS pos early	555	C00212	ADENOSINE	60961		1.04	0.4968	0.3828	Nucleotide	Purine metabolism	798	58-61-7	2169	268.104
	1054			adenosine 2'-monophosphate (2'-AMP)	LC/MS pos early	36815	C00946	CPD-3705	94136		0.79	0.0488	0.1245	Nucleotide	Purine metabolism	100001694	130-49-4	1150	348.07
	1056			adenosine 3'-monophosphate (3'-AMP)	LC/MS pos early	35142	C01367	CPD-3706	41211		1.1	0.4084	0.3482	Nucleotide	Purine metabolism	100001449	84-21-9	1097	348.07
	1057			adenosine 5'-diphosphate (ADP)	LC/MS neg	3108	C00008	ADP	6022		0.51	0.0141	0.0708	Nucleotide	Purine metabolism	208	20398-34-9	680	426.022
	1058			adenosine 5'-monophosphate (AMP)	LC/MS pos early	32342	C00020	AMP	6083		1.23	0.4008	0.3466	Nucleotide	Purine metabolism	209	149022-20-8	1013	348.07
	1060			N6-carbamoylthreonyladenosine	LC/MS pos early	35157			161466		0.96	0.6632	0.4374	Nucleotide	Purine metabolism	100001415	24719-82-2	2008	413.142
	1062			allantoic acid	LC/MS pos early	33434	C00499	ALLANTOATE	203		0.39	0.2141	0.2548	Nucleotide	Purine metabolism	218	99-16-1	660	177.062
	1063			allantoin	LC/MS polar	1107	C02350	ALLANTOIN	204		0.37	0.2252	0.2611	Nucleotide	Purine metabolism	1002	97-59-6	1672	157.037
	1065			guanosine	LC/MS pos early	1573	C00387	GUANOSINE	6802		1.3	0.1024	0.1955	Nucleotide	Purine metabolism	1099	118-00-3	1728	284.099
	1067			guanosine 5'- monophosphate (5'-GMP)	LC/MS pos early	2849	C00144	GMP	6804		0.98	0.782	0.491	Nucleotide	Purine metabolism	347	5550-12-09	800	364.065
	1071			inosine	LC/MS neg	1123	C00294	INOSINE	6021		0.78	0.1157	0.1983	Nucleotide	Purine metabolism	361	58-63-9	1602.1	267.073
	1076			N2,N2-dimethylguanosine	LC/MS pos early	35137			92919		1.1	0.3632	0.3324	Nucleotide	Purine metabolism	100001412	2140-67-2	2210	312.13
	1081			xanthine	LC/MS pos early	3147	C00385	XANTHINE	1188		1.29	0.0164	0.0708	Nucleotide	Purine metabolism	1004	69-89-6	1032	153.041
	1082			xanthosine	LC/MS pos early	15136	C01762	XANTHOSINE	64959		0.9	0.706	0.455	Nucleotide	Purine metabolism	100000299	146-80-5	1275	285.083
	1085			guanosine 3'-monophosphate (3'-GMP)	LC/MS neg	39786			3522		0.97	0.536	0.3928	Nucleotide	Purine metabolism	100002704	117-68-0	773.9	362.051
	1092			N6-succinyladenosine	LC/MS neg	48130					1.23	0.3759	0.3324	Nucleotide	Purine metabolism	100001664	4542-23-8	980	382.1
	1099		Pyrimidine metabolism	2'-deoxycytidine	LC/MS pos early	15949	C00881	DEOXYCYTIDINE	13711		1			Nucleotide	Pyrimidine metabolism	100000125	951-77-9	2193	228.098
	1109			5-methyluridine (ribothymidine)	LC/MS neg	35136			445408		1.25	0.6246	0.4257	Nucleotide	Pyrimidine metabolism	100001446	1463-10-1	1778.1	257.078
	1111			cytidine	LC/MS pos early	514	C00475	CYTIDINE	6175		0.79	0.1209	0.1993	Nucleotide	Pyrimidine metabolism	827	65-46-3	2124	244.093
	1112			cytidine 5'-monophosphate (5'-CMP)	LC/MS pos early	2372	C00055	CMP	6131		0.78	0.1481	0.2126	Nucleotide	Pyrimidine metabolism	282	63-37-6	835	324.059
	1113			cytidine 3'-monophosphate (3'-CMP)	LC/MS pos early	2959	C05822		66535		0.99	0.5432	0.3936	Nucleotide	Pyrimidine metabolism	105	84-52-6	920	324.059
	1114			cytosine	LC/MS pos early	573	C00380	CYTOSINE	597		0.82	0.0425	0.1146	Nucleotide	Pyrimidine metabolism	881	71-30-7	2060	112.051
	1119			orotate	LC/MS polar	1505	C00295	OROTATE	967		0.47	0.16	0.2212	Nucleotide	Pyrimidine metabolism	445	50887-69-9	1638.1	155.01
	1121			pseudouridine	LC/MS neg	33442	C02067		15047		2.91	0.0319	0.0975	Nucleotide	Pyrimidine metabolism	821	1445-07-4	1100	243.062
	1122			thymidine	LC/MS neg	2183	C00214	THYMIDINE	5789		0.79	0.2637	0.2827	Nucleotide	Pyrimidine metabolism	872	50-89-5	1963.7	241.083
	1125			uracil	LC/MS pos early	605	C00106	URACIL	1174		1.21	0.3452	0.3307	Nucleotide	Pyrimidine metabolism	825	66-22-8	827	113.035
	1126			uridine	LC/MS pos early	606	C00299	URIDINE	6029		1.03	0.6098	0.4218	Nucleotide	Pyrimidine metabolism	535	58-96-8	1100	245.077
	1127			uridine 5'-diphosphate (UDP)	LC/MS pos early	5345	C00015	UDP	6031		0.88	0.4319	0.3582	Nucleotide	Pyrimidine metabolism	870	21931-53-3	560	405.009
	1128			uridine 5'-monophosphate (UMP)	LC/MS pos early	2856	C00105	UMP	6030		1.14	0.3731	0.3324	Nucleotide	Pyrimidine metabolism	869	3387-36-8	590	325.043
	1131			beta-alanine	LC/MS pos early	55	C00099	B-ALANINE	239		1.16	0.2635	0.2827	Nucleotide	Pyrimidine metabolism	244	56-41-7;107-95-9	1939	90.055
	1134			uridine 3'-monophosphate (3'-UMP)	LC/MS polar	39764	C01368		101543		1.04	0.5125	0.3828	Nucleotide	Pyrimidine metabolism	106	35170-0-7;35170-03-7	3800	323.029
	1142	Peptide	Dipeptide	valylglycine	LC/MS pos early	40475			136487		0.82	0.326	0.323	Peptide	Dipeptide	100003641	686-43-1	2444	175.108
	1158			alanylleucine	LC/MS pos early	37093			259583		0.54	0.0662	0.1557	Peptide	Dipeptide	100001890	1638-60-4	3055	203.139
	1175			prolylglycine	LC/MS pos early	40703			7408076;6426709		1.36	0.0041	0.038	Peptide	Dipeptide	100003674	2578-57-6	2136	173.092
	1233			isoleucylglycine	LC/MS pos early	40008			342532		0.78	0.2681	0.2841	Peptide	Dipeptide	100003169	868-28-0	2719	189.123
	1252			lysylleucine	LC/MS pos early	40020			4682588		0.79	0.2321	0.2611	Peptide	Dipeptide	100003196	7369-79-1	3370	260.197
	1259			valylleucine	LC/MS pos early	39994			352039		0.59	0.0599	0.1446	Peptide	Dipeptide	100003210	22906-55-4	3138	231.17
	1301			valylglutamine	LC/MS pos early	42079			5253209		0.82	0.176	0.2306	Peptide	Dipeptide	100003640	42854-54-6	2295	246.145
	1413	Hormone metabolism	Abscisic acid metabolism	abscisate	LC/MS pos early	21156	C06082	CPD-693	5280896		1.04	0.5797	0.4073	Hormone metabolism	Abscisic acid metabolism	100000879	14375-45-2	3203	265.143
	1418		Auxin metabolism	indoleacetylaspartate	LC/MS neg	39613		INDOLE-3-ACETYL-ASP	446620		0.51	0.0374	0.1038	Hormone metabolism	Auxin metabolism	100003110	2456-73-7	1685	289.083
	1457	Secondary metabolism	Alkaloids	salidroside	LC/MS pos early	45419			159278		0.63	0.016	0.0708	Secondary metabolism	Alkaloids	100005462	10338-51-9	1863	318.155
	1462			dipicolinate	LC/MS pos early	15135		CPD-4841	10367		0.95	0.8031	0.4947	Secondary metabolism	Alkaloids	100000146	499-83-2	1695	168.029
	1471		Benzenoids	4-hydroxybenzoate	LC/MS polar	21133	C00156	4-hydroxybenzoate	135		2.07	0.0002	0.015	Secondary metabolism	Benzenoids	100000862	99-96-7	1305	137.024
	1473			benzoate	LC/MS neg	15778	C00180	BENZOATE	243		1.04	0.9018	0.5236	Secondary metabolism	Benzenoids	100000008	65-85-0	1750	121.029
	1484			p-hydroxybenzaldehyde	LC/MS neg	17665	C00633	4-HYDROXYBENZALDEHYDE	126		1.61	0.0967	0.1932	Secondary metabolism	Benzenoids	1276	123-08-0	2040	121.029
	1488			salicylate	LC/MS polar	1515	C00805	CPD-110	338		0.45	0.1411	0.2086	Secondary metabolism	Benzenoids	501	69-72-7	802	137.024
	1514		Flavonoids	daidzein	LC/MS pos early	32453	C10208	DAIDZEIN	5281708		1.16	0.5137	0.3828	Secondary metabolism	Flavonoids	100001219	486-66-8	3195	255.065
	1515			daidzin	LC/MS pos early	32435	C10216	CPD-3424	107971		1.18	0.4644	0.375	Secondary metabolism	Flavonoids	100001218	552-66-9	2273	417.118
	1516			dihydrokaempferol	LC/MS neg	37116	C00974	DIHYDROKAEMPFEROL-CMPD	122850		1.12	0.4289	0.3574	Secondary metabolism	Flavonoids	100001819	480-20-6	2510	287.056
	1524			formononetin	LC/MS pos late	35657	C00858	FORMONONETIN	5280378		1			Secondary metabolism	Flavonoids	100001632	485-72-3	962	269.081
	1526			genistein	LC/MS neg	32448	C06563	CPD-3141	5280961		1.19	0.5136	0.3828	Secondary metabolism	Flavonoids	100001221	446-72-0	3754	269.046
	1528			glycitein	LC/MS pos late	34024	C14536		5317750		0.76	0.7804	0.491	Secondary metabolism	Flavonoids	100001222	40957-83-3	700	285.076
	1529			glycitin	LC/MS pos early	32432	C16195		187808		0.87	0.9705	0.5425	Secondary metabolism	Flavonoids	100001217	40426-10-4	2326	447.129
	1542			naringenin	LC/MS neg	44663	C00509	NARINGENIN-CMPD	932		1.38	0.1305	0.2013	Secondary metabolism	Flavonoids	100000920	67604-48-2	3437.3	271.061
	1543			naringenin 7-O-glucoside	LC/MS neg	37471	C09099	NARINGENIN-7-O-BETA-D-GLUCOSIDE	92794		2.04	0.0975	0.1932	Secondary metabolism	Flavonoids	100002143	529-55-5	3760	433.114
	1574			kaempferol 3-O-glucoside/galactoside	LC/MS neg	48676					1.73	0.0231	0.09	Secondary metabolism	Flavonoids	100006353		3130	447.093
	1660		Phenylpropanoids	gentisic acid-5-glucoside	LC/MS neg	48729			10914066		0.25	0.0172	0.0718	Secondary metabolism	Phenylpropanoids	100006372	1820-89-9	1434	315.072
	1721		Terpenoids	3-hydroxy-3-methylglutarate	LC/MS polar	531	C03761		1662		1.34	0.0312	0.0975	Secondary metabolism	Terpenoids	112	503-49-1	2700	161.046
	1774	Xenobiotics	Chemicals	succinimide	LC/MS polar	41888	C07273		11439		0.87	0.373	0.3324	Xenobiotics	Chemicals	100003696	123-56-8	2155	116.035
	1792			trimethylamine N-oxide	LC/MS pos early	40406	C01104		1145		0.89	0.4876	0.3828	Xenobiotics	Chemicals	100003397	1184-78-7	2100	76.0757
